# Supplementary material for: A transcriptional network governing ceramide homeostasis establishes a cytokine-dependent developmental process
Source: Nat Commun. 2023 Nov 9;14:7262. doi: 10.1038/s41467-023-42978-w (PMC10636182; doi:10.1038/s41467-023-42978-w)
Supplement: Supplementary file 5 — Supplementary Data 1 [file 41467_2023_42978_MOESM5_ESM.xlsx]

## Sheet: Summary
Normalized lipids (pmoles/nmole Pi)
	C14-Cer_x	C16-Cer_x	C18:1-Cer_x	C18-Cer_x	C20:1-Cer	C20-Cer_x	C22:1-Cer	C22-Cer_x	C24:1-Cer_x	C24-Cer_x	C26:1-Cer	C26-Cer	C14-dhCer	C16-dhCer_x	C18:1_dhCer_x	C18-dhCer_x	C20:1-dhCer	C20-dhCer	C22:1-dhCer	C22-dhCer	C24:1-dhCer_x	C24-dhCer_x	C26:1-dhCer	C26-dhCer	dhSph_x	dhSph-1P_x	Sph_x	Sph-1P_x
G1E-ER-GATA1 -E2 24h N1	0.0630365	1.03112	0.0579399	0.150751	BLOQ	0.0928112	0.0689378	0.833155	1.98364	2.10944	0.0447961	0.0359442	0.00402361	0.13868	0.00348712	0.0262876	0.00295064	0.0906652	0.0456009	0.15853	0.219689	0.275751	0.00643777	0.0107296	0.0582082	1.12259	0.0716202	0.55633		G1E-ER-GATA1 -E2 24h N1
G1E-ER-GATA1 -E2 48h N1	0.0610278	1.02141	0.0554069	0.14454	BLOQ	0.0982334	0.0709315	0.813704	1.8924	1.9462	0.0457709	0.0323876	0.00428266	0.130086	0.00267666	0.0246253	0.00321199	0.0819058	0.0447002	0.142934	0.205567	0.260439	0.00615632	0.010439	0.0722698	1.36938	0.0618308	0.568522		G1E-ER-GATA1 -E2 48h N1
G1E-ER-GATA1 -E2 +4HPR 24h N1	0.0448218	0.700724	0.0375835	0.106904	BLOQ	0.0885301	0.049833	0.319599	1.03898	1.26726	0.0258909	0.0275612	0.00946548	0.320713	0.00389755	0.115256	0.00361915	0.193207	0.0860245	0.675111	2.17066	3.79955	0.0993875	0.11637	0.0966036	1.56793	0.0503898	0.483018		G1E-ER-GATA1 -E2 +4HPR 24h N1
G1E-ER-GATA1 -E2 +4HPR 48h N1	0.0413732	0.6027	0.0308099	0.0680751	BLOQ	0.0554577	0.0334507	0.22946	0.76966	1.18457	0.0284624	0.0313967	0.0123239	0.510563	0.00498826	0.203638	0.00381455	0.318955	0.113263	1.34977	3.49971	7.19572	0.190728	0.256162	0.152289	1.79988	0.0478286	0.427817		G1E-ER-GATA1 -E2 +4HPR 48h N1
G1E-ER-GATA1 +E2 24 h N1	0.117128	2.42821	0.128463	0.406801	BLOQ	0.236776	0.190806	1.13413	2.57997	1.95781	0.0506927	0.0321159	0.00913098	0.254723	0.00472292	0.0689547	0.0103904	0.173174	0.0950882	0.196159	0.234572	0.104219	0.00598237	0.0081864	0.0516373	0.792506	0.153338	1.12374		G1E-ER-GATA1 +E2 24 h N1
G1E-ER-GATA1 +E2 48 h N1	0.099234	2.08531	0.0915738	0.328691	BLOQ	0.194986	0.155641	0.969359	2.45787	2.03377	0.0710306	0.0487465	0.00557103	0.225975	0.00139276	0.0564067	0.0100975	0.139276	0.0811281	0.154944	0.18454	0.0884401	0.00626741	0.00940111	0.0752089	0.948816	0.253134	2.03552		G1E-ER-GATA1 +E2 48 h N1
G1E-ER-GATA1 +E2 +4HPR 24 h N1	0.0635417	1.07569	0.05	0.114931	BLOQ	0.0722222	0.0659722	0.411111	1.29757	1.47986	0.0322917	0.0340278	0.00625	0.303472	0.00347222	0.0555556	0.00347222	0.106597	0.0677083	0.388194	1.01493	1.68715	0.0447917	0.0621528	0.0888889	1.37743	0.0944444	0.884028		G1E-ER-GATA1 +E2 +4HPR 24 h N1
G1E-ER-GATA1 +E2 +4HPR 48 h N1	0.0936347	1.74815	0.0747232	0.187731	BLOQ	0.125	0.100092	0.632841	2.44419	3.0821	0.101015	0.109779	0.0175277	0.801199	0.0110701	0.358856	0.00784133	0.358395	0.20941	1.21494	4.15129	4.68496	0.249077	0.256919	0.248616	1.54935	0.193727	1.26476		G1E-ER-GATA1 +E2 +4HPR 48 h N1
G1E-ER-GATA1 -E2 24h N2	0.0656182	1.093	0.0618221	0.160792	BLOQ	0.114154	0.0845987	0.633406	1.82158	2.05206	0.0433839	0.0409436	0.00406725	0.153471	0.00352495	0.0355206	0.00433839	0.097885	0.0485358	0.145065	0.212581	0.299349	0.00704989	0.0103037	0.0623644	1.23156	0.0704989	0.613341		G1E-ER-GATA1 -E2 24h N2
G1E-ER-GATA1 -E2 48h N2	0.0587161	1.09525	0.0558455	0.169102	BLOQ	0.115084	0.0793319	0.586639	1.54306	1.79619	0.0378392	0.0336639	0.00417537	0.149008	0.00287056	0.0357516	0.00443633	0.0879436	0.0448852	0.134395	0.181367	0.257046	0.00652401	0.0109603	0.0634134	1.38622	0.0566284	0.587944		G1E-ER-GATA1 -E2 48h N2
G1E-ER-GATA1 -E2 +4HPR 24h N2	0.0466336	0.767108	0.0408389	0.113411	BLOQ	0.0869205	0.0493929	0.277318	1.01738	1.30298	0.0264901	0.0317329	0.00993377	0.351269	0.00413907	0.107064	0.00386313	0.192605	0.0877483	0.688466	2.18543	4.08278	0.103753	0.131071	0.100166	1.65425	0.0482892	0.528698		G1E-ER-GATA1 -E2 +4HPR 24h N2
G1E-ER-GATA1 -E2 +4HPR 48h N2	0.0430074	0.653465	0.0321782	0.0696163	BLOQ	0.0547649	0.0355817	0.207611	0.857364	1.22525	0.0303218	0.0355817	0.012995	0.570854	0.0049505	0.194307	0.00402228	0.322401	0.114171	1.39666	3.74443	7.65996	0.203899	0.28125	0.167079	1.79455	0.052599	0.425433		G1E-ER-GATA1 -E2 +4HPR 48h N2
G1E-ER-GATA1 +E2 24 h N2	0.115681	2.51028	0.125	0.382069	BLOQ	0.232648	0.185733	1.06909	2.5723	1.99871	0.0536632	0.032455	0.00835476	0.262211	0.00449871	0.0562339	0.00899743	0.156812	0.091581	0.18991	0.236504	0.106362	0.00546272	0.00803342	0.0485219	0.794987	0.150386	1.10379		G1E-ER-GATA1 +E2 24 h N2
G1E-ER-GATA1 +E2 48 h N2	0.0959302	2.15443	0.0893895	0.307413	BLOQ	0.176235	0.146439	0.893895	2.35102	1.99964	0.0675872	0.0490552	0.00545058	0.231468	0.00363372	0.0523256	0.00799419	0.122456	0.0777616	0.152616	0.175145	0.0897529	0.00617733	0.0105378	0.0701308	0.918968	0.248547	2.00291		G1E-ER-GATA1 +E2 48 h N2
G1E-ER-GATA1 +E2 +4HPR 24 h N2	0.0581956	1.10675	0.046832	0.102617	BLOQ	0.0637052	0.059573	0.366047	1.1188	1.32163	0.0272039	0.0299587	0.00585399	0.306818	0.00275482	0.0495868	0.00378788	0.0902204	0.0633609	0.342975	0.907025	1.50758	0.0406336	0.0557851	0.0761019	1.25413	0.0761019	0.796488		G1E-ER-GATA1 +E2 +4HPR 24 h N2
G1E-ER-GATA1 +E2 +4HPR 48 h N2	0.0794753	1.51389	0.0652006	0.152006	BLOQ	0.106481	0.0752315	0.484954	1.92361	2.40548	0.0760031	0.0848765	0.0154321	0.701389	0.00887346	0.304784	0.00771605	0.313272	0.16821	1.03819	3.37886	3.90895	0.196759	0.20679	0.207948	1.29398	0.157793	1.06674		G1E-ER-GATA1 +E2 +4HPR 48 h N2
G1E-ER-GATA1 -E2 24h N3	0.0599558	1.24403	0.055531	0.151991	BLOQ	0.0980088	0.0707965	0.525664	1.62965	1.85907	0.0391593	0.0353982	0.0039823	0.137389	0.00309735	0.030531	0.00376106	0.0827434	0.0435841	0.122788	0.173673	0.261062	0.00575221	0.00862832	0.0570796	1.13031	0.0778761	0.598673		G1E-ER-GATA1 -E2 24h N3
G1E-ER-GATA1 -E2 48h N3	0.0505804	0.946725	0.0458126	0.139303	BLOQ	0.0920398	0.0667496	0.495647	1.44133	1.58789	0.0352405	0.0283997	0.00331675	0.126244	0.00228027	0.0277778	0.00352405	0.0713101	0.0371061	0.108416	0.160862	0.211857	0.00518242	0.00808458	0.0528607	1.09805	0.0468491	0.455846		G1E-ER-GATA1 -E2 48h N3
G1E-ER-GATA1 -E2 +4HPR 24h N3	0.0476286	0.663183	0.0472267	0.145096	BLOQ	0.110932	0.051045	0.298834	1.03899	1.12781	0.0293408	0.0249196	0.0108521	0.259445	0.00361736	0.13123	0.0034164	0.22086	0.0874196	0.651326	2.17283	3.24618	0.0982717	0.0992765	0.0962621	1.43006	0.0620981	0.553859		G1E-ER-GATA1 -E2 +4HPR 24h N3
G1E-ER-GATA1 -E2 +4HPR 48h N3	0.0323475	0.501386	0.0254159	0.0549908	BLOQ	0.038586	0.0261091	0.137477	0.635628	0.900185	0.0207948	0.0249538	0.00970425	0.432994	0.0034658	0.162662	0.00254159	0.236137	0.0875693	1.01479	2.72019	5.6116	0.14903	0.202865	0.115758	1.40065	0.0353512	0.321627		G1E-ER-GATA1 -E2 +4HPR 48h N3
G1E-ER-GATA1 +E2 24 h N3	0.0918079	1.88371	0.096516	0.308616	BLOQ	0.198682	0.135593	0.815913	1.83286	1.49129	0.0390772	0.0249529	0.00682674	0.188559	0.00306026	0.0435499	0.00706215	0.137476	0.0661488	0.141949	0.162429	0.0838041	0.0047081	0.00870998	0.0388418	0.597693	0.120763	0.86064		G1E-ER-GATA1 +E2 24 h N3
G1E-ER-GATA1 +E2 48 h N3	0.0682471	1.43918	0.0641762	0.235872	BLOQ	0.13841	0.0991379	0.642002	1.56418	1.37356	0.0462165	0.0347222	0.00383142	0.154454	0.0026341	0.0383142	0.00574713	0.0967433	0.0510057	0.103927	0.118774	0.0603448	0.00383142	0.00574713	0.0517241	0.606322	0.180316	1.36015		G1E-ER-GATA1 +E2 48 h N3
G1E-ER-GATA1 +E2 +4HPR 24 h N3	0.0469057	0.799116	0.0368369	0.0793222	BLOQ	0.0510806	0.0429764	0.27112	0.828831	1.01424	0.0211198	0.024558	0.00466601	0.215619	0.0024558	0.0397839	0.00270138	0.0749018	0.0446955	0.264244	0.673625	1.19548	0.030943	0.0446955	0.0596758	0.903733	0.0650786	0.600196		G1E-ER-GATA1 +E2 +4HPR 24 h N3
G1E-ER-GATA1 +E2 +4HPR 48 h N3	0.0680101	1.30384	0.0547859	0.13602	BLOQ	0.0850126	0.0661209	0.3983	1.61492	2.12311	0.0680101	0.0793451	0.013539	0.588476	0.00755668	0.258816	0.00661209	0.250945	0.138539	0.856738	2.79251	3.40554	0.173804	0.201826	0.171914	1.12972	0.137594	0.941751		G1E-ER-GATA1 +E2 +4HPR 48 h N3
G1E-ER-GATA1 -E2 24h N4	0.0634225	1.122	0.054428	0.14691	BLOQ	0.101476	0.0682657	0.556965	1.69626	1.9292	0.0417435	0.0348247	0.00392066	0.145065	0.0025369	0.0276753	0.00322878	0.0800277	0.0426661	0.119465	0.174124	0.256919	0.0050738	0.0076107	0.0710332	1.08303	0.0791052	0.586485		G1E-ER-GATA1 -E2 24h N4
G1E-ER-GATA1 -E2 48h N4	0.0520646	0.965215	0.0489228	0.150808	BLOQ	0.101885	0.0644075	0.5193	1.3557	1.5763	0.0334381	0.029623	0.00336625	0.129488	0.002693	0.0300718	0.00381508	0.0769749	0.0359066	0.118268	0.161131	0.227783	0.00561041	0.00852783	0.05386	1.15552	0.051167	0.496185		G1E-ER-GATA1 -E2 48h N4
G1E-ER-GATA1 -E2 +4HPR 24h N4	0.0445402	0.659688	0.0439245	0.139573	BLOQ	0.100575	0.0474138	0.286125	1.00144	1.09975	0.0268883	0.02422	0.0100575	0.253079	0.00348933	0.119253	0.0045156	0.215312	0.0777915	0.637726	2.14306	3.25246	0.0972906	0.0958539	0.0839491	1.5626	0.0537767	0.60899		G1E-ER-GATA1 -E2 +4HPR 24h N4
G1E-ER-GATA1 -E2 +4HPR 48h N4	0.0321493	0.490782	0.0238309	0.0546313	BLOQ	0.0404676	0.0269784	0.156475	0.635342	0.897482	0.0218076	0.0240558	0.00899281	0.410971	0.0033723	0.133993	0.00269784	0.224371	0.0861061	0.988309	2.74078	5.33498	0.145683	0.192671	0.111511	1.3406	0.0341727	0.311826		G1E-ER-GATA1 -E2 +4HPR 48h N4
G1E-ER-GATA1 +E2 24 h N4	0.0914397	1.83925	0.0911965	0.285263	BLOQ	0.171693	0.135944	0.764835	1.86965	1.45744	0.0379377	0.0238327	0.00632296	0.187986	0.00340467	0.0406128	0.00705253	0.120379	0.0671206	0.133998	0.166099	0.0749027	0.00462062	0.00705253	0.0352626	0.589494	0.105545	0.809825		G1E-ER-GATA1 +E2 24 h N4
G1E-ER-GATA1 +E2 48 h N4	0.0727814	1.5579	0.0676407	0.237013	BLOQ	0.146645	0.104708	0.651245	1.60363	1.40882	0.0459957	0.0354437	0.00459957	0.169102	0.00270563	0.0376082	0.00676407	0.0955087	0.0579004	0.112825	0.126353	0.0654762	0.00459957	0.00757576	0.0543831	0.597944	0.182089	1.35173		G1E-ER-GATA1 +E2 48 h N4
G1E-ER-GATA1 +E2 +4HPR 24 h N4	0.0476974	0.892818	0.0386513	0.078125	BLOQ	0.049068	0.044682	0.275768	0.844298	0.996711	0.0205592	0.0227522	0.00466009	0.246985	0.00219298	0.0361842	0.00274123	0.073739	0.0471491	0.271656	0.701206	1.17791	0.0309759	0.0435855	0.0608553	0.941338	0.060307	0.624452		G1E-ER-GATA1 +E2 +4HPR 24 h N4
G1E-ER-GATA1 +E2 +4HPR 48 h N4	0.0620546	1.13925	0.0504751	0.123812	BLOQ	0.0819477	0.0578979	0.380641	1.52494	1.92102	0.0611639	0.0730404	0.0115796	0.50861	0.00534442	0.23367	0.00564133	0.247625	0.124406	0.783848	2.65024	3.12589	0.155879	0.178444	0.155879	0.991093	0.127969	0.807304		G1E-ER-GATA1 +E2 +4HPR 48 h N4
