# Supplementary material for: A transcriptional network governing ceramide homeostasis establishes a cytokine-dependent developmental process
Source: Nat Commun. 2023 Nov 9;14:7262. doi: 10.1038/s41467-023-42978-w (PMC10636182; doi:10.1038/s41467-023-42978-w)
Supplement: Supplementary file 6 — Supplementary Data 2 [file 41467_2023_42978_MOESM6_ESM.xlsx]

## Sheet: Lipidomics Results Raw output
Unique_ID	Retention Time (min)	Quant Ion	Polarity	Area (max)	Identification	Lipid Class	Features Found	20200722_KAO_blank.raw (F3)	20200722_KAO_blank_1.raw (F4)	20200722_KAO_blank_2.raw (F5)	20200722_KAO_lipids_Mut_E2_ALA_N1.raw (F6)	20200722_KAO_lipids_Mut_E2_ALA_N2.raw (F7)	20200722_KAO_lipids_Mut_E2_ALA_N3.raw (F8)	20200722_KAO_lipids_Mut_E2_ALA_N4.raw (F9)	20200722_KAO_lipids_Mut_E2_ALA_N5.raw (F10)	20200722_KAO_lipids_Mut_E2_N1.raw (F11)	20200722_KAO_lipids_Mut_E2_N2.raw (F12)	20200722_KAO_lipids_Mut_E2_N3.raw (F13)	20200722_KAO_lipids_Mut_E2_N4.raw (F14)	20200722_KAO_lipids_Mut_E2_N5.raw (F15)	20200722_KAO_lipids_Mut_N1.raw (F16)	20200722_KAO_lipids_Mut_N2.raw (F17)	20200722_KAO_lipids_Mut_N3.raw (F18)	20200722_KAO_lipids_Mut_N4.raw (F19)	20200722_KAO_lipids_Mut_N5.raw (F20)	20200722_KAO_lipids_WT_E2_N1.raw (F21)	20200722_KAO_lipids_WT_E2_N2.raw (F22)	20200722_KAO_lipids_WT_E2_N3.raw (F23)	20200722_KAO_lipids_WT_E2_N4.raw (F24)	20200722_KAO_lipids_WT_E2_N5.raw (F25)	20200722_KAO_lipids_WT_N1.raw (F26)	20200722_KAO_lipids_WT_N2.raw (F27)	20200722_KAO_lipids_WT_N3.raw (F28)	20200722_KAO_lipids_WT_N4.raw (F29)	20200722_KAO_lipids_WT_N5.raw (F30)	20200722_KAO_pool_1.raw (F31)	20200722_KAO_pool_2.raw (F32)	20200722_KAO_pool_3.raw (F33)	20200722_KAO_pool_eighth.raw (F34)	20200722_KAO_pool_half.raw (F35)	20200722_KAO_pool_quarter.raw (F36)
Alkanyl-TG O-16:0_14:0_16:0_RT_23.34	23.339	782.76	+	385723	Alkanyl-TG O-16:0_14:0_16:0	Alkanyl-TG	21	9197.68	6696.82	7430.67	127737	117220	126599	122651	111434	232476	247930	222651	227063	194093	352908	341975	311504	327147	324041	203411	194496	239832	226571	242965	321639	385723	330361	346326	312840	257557	257546	287580	15318.6	131990	53938.9
Alkanyl-TG O-18:0_16:0_18:0_RT_25.61	25.607	866.853	+	646693	Alkanyl-TG O-18:0_16:0_18:0	Alkanyl-TG	24	9908.23	9153.41	9745.69	91987.9	81412	99192.7	77039.1	75058	234937	235987	238645	222236	196607	578320	590020	561671	607660	568898	95352.9	109675	142245	134783	130311	606976	619443	612665	646693	507549	331065	333734	390815	26467.7	165557	62042.9
Alkenyl-TG P-48:0_RT_23.3	23.296	808.775	+	598103	Alkenyl-TG P-48:0	Alkenyl-TG	29	15693.5	10617.3	11780.7	264452	289093	353957	210402	286156	248012	230056	209974	195497	183591	598103	588914	530819	564773	536704	239074	201982	296935	297619	323629	434209	496735	393426	494400	537458	396087	412996	420221	31524.1	181692	69587.8
Alkenyl-TG P-50:0_RT_24.07	24.066	836.807	+	1.56171e+06	Alkenyl-TG P-50:0	Alkenyl-TG	30	12557.1	10989.9	11125	770242	741809	875043	785399	723355	602500	676700	604977	682304	522509	1.53402e+06	1.54486e+06	1.43477e+06	1.56171e+06	1.40961e+06	525997	515070	721485	730283	749671	1.02643e+06	1.28574e+06	1.08209e+06	1.25127e+06	1.46219e+06	1.04415e+06	1.02543e+06	1.14854e+06	63466.1	438974	221158
Alkenyl-TG P-50:1_RT_23.25	23.25	834.791	+	211802	Alkenyl-TG P-50:1	Alkenyl-TG	17	16687.3	12026.2	12160.4	117117	141188	162474	170175	125603	59753.2	44742.6	29398.3	28389.9	39020.1	189053	182101	189229	211802	136385	56436.6	93392.1	111311	68443.7	94220.3	129508	181234	145584	166750	209711	138892	141178	157562	11863.7	53644.9	11802.3
Alkenyl-TG P-52:0_RT_24.8	24.799	864.838	+	1.06162e+06	Alkenyl-TG P-52:0	Alkenyl-TG	30	13742.4	12401.6	12672.3	376368	326525	430154	383259	366925	307813	320914	235197	306873	231657	964946	1.03e+06	961238	1.06162e+06	1.0069e+06	233281	215919	263694	283066	264822	731127	878769	795321	862145	955220	569934	622761	675573	14414.4	282464	124917
Alkenyl-TG P-52:1_RT_24.01	24.005	862.823	+	580980	Alkenyl-TG P-52:1	Alkenyl-TG	28	13166.4	11792.1	12080.1	309377	346372	418502	364223	380143	113753	121399	149464	105170	109027	580520	580980	389428	463304	435520	127768	135835	130603	177349	204211	303333	340496	294554	342529	465592	286286	268439	350343	11783.2	163620	27813
CE 16:0_RT_23.51	23.507	642.618	+	472945	CE 16:0	CE	27	8943.54	7712.69	7591.74	377980	371241	419040	436624	408151	411649	396209	472945	452487	383703	366769	336667	326268	327711	395730	272559	282817	329431	306990	350580	325683	385116	342826	385702	321403	383617	371197	242708	26669.7	235209	115477
CE 16:1_RT_22.41	22.412	640.603	+	655777	CE 16:1	CE	29	9105.05	7483.24	7715.95	559452	512513	609698	561656	477553	513692	533143	486775	508998	386952	583430	594287	561695	655777	559337	262603	278725	366754	398361	351246	392208	543425	478678	508173	595806	501375	535467	588010	17408.8	243416	98087.4
CE 18:0_RT_24.42	24.419	670.651	+	137831	CE 18:0	CE	2	8220.4	7410.66	8012.06	115745	117035	121484	137831	114530	111130	113268	111994	121664	79396.3	129917	120924	109221	135051	129358	64558.8	68939.5	65281.8	84047	65718.7	70017.1	95240.9	110804	111514	132611	114966	98243.7	72526.3	7856.73	41562.6	8083.9
CE 18:1_RT_23.42	23.423	668.634	+	3.83837e+06	CE 18:1	CE	31	12666.6	10778.2	10948.2	3.31193e+06	3.20577e+06	3.83837e+06	3.54384e+06	3.18815e+06	3.03189e+06	2.97018e+06	3.08474e+06	3.00674e+06	2.5804e+06	3.80066e+06	3.50945e+06	3.28356e+06	2.95483e+06	3.34046e+06	2.02602e+06	2.1506e+06	2.40798e+06	2.59064e+06	2.53338e+06	2.64262e+06	3.39422e+06	2.89544e+06	3.19517e+06	3.42825e+06	2.89871e+06	3.52345e+06	3.53157e+06	277657	1.80337e+06	962073
CE 18:2_RT_22.47	22.474	666.618	+	4.92892e+06	CE 18:2	CE	31	12227.4	8310.44	8447.36	4.35712e+06	4.31927e+06	4.3926e+06	4.48723e+06	3.74784e+06	3.82258e+06	4.1882e+06	3.99353e+06	3.96128e+06	3.06309e+06	4.92892e+06	4.50362e+06	4.47114e+06	4.83936e+06	4.42983e+06	2.23013e+06	2.27174e+06	2.71651e+06	3.06641e+06	2.87699e+06	3.32346e+06	4.07579e+06	3.66107e+06	4.02288e+06	4.62056e+06	3.98982e+06	4.15673e+06	4.46986e+06	193191	1.99541e+06	822136
CE 18:3_RT_21.58	21.579	664.603	+	221956	CE 18:3	CE	25	7980.64	6980.72	6803.12	173023	165279	221956	203833	174388	135408	148342	132683	141038	112074	196848	210505	206493	199594	194805	58838.6	45327.8	90885.5	104971	90147.4	111796	144309	132815	157090	193313	151735	159261	188814	7076.39	51203.7	7057.63
CE 20:3_RT_22.57	22.572	692.634	+	1.00512e+06	CE 20:3	CE	29	11242.4	8035.18	8274.94	823698	778553	918328	779947	765784	765760	774512	721614	763668	511058	1.00512e+06	883128	841859	1.00025e+06	900000	340840	326454	430046	467076	523540	491324	699780	604764	679411	858329	755164	774453	875602	17771.3	298368	92811.8
CE 20:4_RT_21.88	21.876	690.618	+	5.73243e+06	CE 20:4	CE	31	8622.07	7153.53	7464.86	5.03806e+06	4.61716e+06	5.50794e+06	5.00141e+06	4.37917e+06	4.74596e+06	4.88298e+06	4.58345e+06	4.55216e+06	3.60377e+06	5.73243e+06	5.71061e+06	5.21084e+06	5.5871e+06	5.40859e+06	2.23686e+06	2.45292e+06	2.91659e+06	3.11588e+06	3.22871e+06	3.58749e+06	4.31723e+06	3.97703e+06	4.51242e+06	5.12422e+06	4.66435e+06	4.98555e+06	5.52777e+06	168305	2.041e+06	738098
CE 20:5_RT_20.98	20.977	688.603	+	366972	CE 20:5	CE	24	7365.1	6172.72	6122.99	284214	285069	366972	296106	253373	261948	275425	264435	246708	175370	350306	310051	296600	357593	290912	99474.2	110624	143145	163184	150026	186966	231450	199497	238968	334559	255104	286645	301592	6045.91	89952.8	19385.2
CE 22:5_RT_21.86	21.856	716.633	+	475758	CE 22:5	CE	27	9164.47	6971.42	7373.54	363548	327230	412029	365446	324211	314249	352475	327180	344918	285532	418056	475758	382997	402420	397661	156956	188281	200029	227668	219961	255625	323033	300207	303466	390828	284229	355102	416572	7367.21	144048	51866.1
CE 22:6_RT_21.29	21.287	714.619	+	1.9533e+06	CE 22:6	CE	30	7926.79	6675.53	6811.85	1.62478e+06	1.5678e+06	1.86458e+06	1.61496e+06	1.5013e+06	1.43282e+06	1.62436e+06	1.4772e+06	1.47667e+06	1.20753e+06	1.81023e+06	1.87211e+06	1.68369e+06	1.9533e+06	1.74039e+06	743374	719507	971885	1.0528e+06	1.12195e+06	1.12038e+06	1.64036e+06	1.35666e+06	1.53448e+06	1.70581e+06	1.65874e+06	1.49492e+06	1.81571e+06	41694.3	601739	237190
Cer[AP] t20:0_15:1_RT_12.22	12.221	582.51	-	349603	Cer[AP] t20:0_15:1	Cer[AP]	23	3225.28	3365.97	3938.85	349603	346953	317954	315045	296138	167409	207824	171730	186880	167482	152398	118382	108434	122863	108537	171257	163499	203782	197845	208226	73536.8	113749	86055.3	113255	121208	186549	202889	237582	4787.57	62581.3	23201.7
Cer[AP] t20:0_17:1_RT_13.63	13.634	610.541	-	291521	Cer[AP] t20:0_17:1	Cer[AP]	13	2880.63	4026.97	4425.96	268941	277620	291521	240778	253585	151290	166359	148946	173439	125627	113653	92582.5	81331.5	82673.6	78512.2	121564	117711	126798	183664	162072	35818.3	78165.2	71432.5	104455	85149.3	148936	166297	162618	6067.68	60233.9	23039.1
Cer[AP] t34:1_RT_11.52	11.521	568.495	-	211969	Cer[AP] t34:1	Cer[AP]	10	3116.3	3642.63	4386.5	177161	166281	211969	179660	176658	88693.8	114153	99264.9	87631.9	92614.9	58714.5	79988.8	61686.8	84707.3	61398.3	89905.1	75325.5	108508	105797	114779	52694	65509.5	69729.3	85762.5	68560	96674.7	100927	117057	4831.38	37546.2	11912.1
Cer[AP] t36:0_RT_13.42	13.415	598.542	-	1.19677e+06	Cer[AP] t36:0	Cer[AP]	29	2761.48	3706.55	4308.83	784126	661043	768692	724072	659287	487909	477797	457702	449596	391745	501435	477007	469993	512970	472215	341986	320212	408808	445272	426290	385005	508503	458204	481405	469417	999921	1.19677e+06	1.17564e+06	40045.6	445169	169426
Cer[AP] t36:1_RT_12.92	12.923	596.526	-	9.26516e+06	Cer[AP] t36:1	Cer[AP]	31	3660.15	3502.39	4176.98	9.26516e+06	8.22565e+06	9.0505e+06	8.40313e+06	7.69187e+06	5.06184e+06	5.45325e+06	5.13597e+06	4.81594e+06	4.51222e+06	4.62492e+06	4.43336e+06	4.20197e+06	4.61025e+06	4.44676e+06	4.20003e+06	3.99178e+06	4.99637e+06	5.61729e+06	5.59204e+06	3.26054e+06	4.29281e+06	3.96918e+06	4.37796e+06	4.31054e+06	5.00965e+06	6.09857e+06	6.53658e+06	370015	2.4798e+06	1.18629e+06
Cer[AP] t36:2_RT_11.65	11.653	594.51	-	565745	Cer[AP] t36:2	Cer[AP]	26	3552.68	3806.55	4486.1	565745	446569	546162	527951	451983	338814	370373	329681	354389	284603	212290	189827	180643	209543	177031	230195	249650	305008	343551	362598	118710	157042	140183	164382	198765	270680	329469	322798	8104.31	131338	65753.8
Cer[AP] t38:0_RT_14.84	14.837	626.573	-	97736.1	Cer[AP] t38:0	Cer[AP]	6	2506.12	4380.19	4744.62	89652	94952.6	97736.1	89567	75318.3	50066	64259.8	55077.5	51412.9	50156.8	41641	40739.7	40527	42313.1	41918.3	48837	37667.1	46847.1	54055	49939.3	32062.9	47349.1	42092.4	50124.4	40340.1	55659.3	68270.3	66865.2	3828.72	20178.7	11661.5
Cer[AP] t38:1_RT_14.34	14.342	624.557	-	1.60076e+06	Cer[AP] t38:1	Cer[AP]	31	2943.67	4215.98	4700.56	1.54376e+06	1.45346e+06	1.60076e+06	1.46935e+06	1.31652e+06	876401	981356	919979	856277	801802	620396	600528	564384	631893	586784	681876	666461	844564	924233	944132	453135	593599	528304	626231	556383	910383	1.03814e+06	1.19458e+06	71521.4	432341	217388
Cer[AP] t38:2_RT_13.06	13.057	622.542	-	352270	Cer[AP] t38:2	Cer[AP]	21	4067.14	3547.7	4024.62	352270	298092	331279	305715	252647	181132	226669	189793	182230	174225	108979	120045	110501	129039	105245	143116	129108	156951	171117	188903	68642.7	90562.6	85314.5	103140	107527	165763	186964	209691	9326.37	66162.6	27721.4
Cer[AP] t39:1_RT_15.05	15.046	638.572	-	72186.1	Cer[AP] t39:1	Cer[AP]	2	2710.27	4300.02	4877.96	72103.5	64905.1	72186.1	72067.4	64116.4	38779.8	42170	36627.6	29649.4	33666.1	29092.5	23376.7	19345.2	17312.3	19846.4	29595.5	20988.6	33698	38541	37232.7	14973	10913.3	17290	21360.6	18723.9	33244.6	40974.9	48663.8	4327.06	7335.49	8882.53
Cer[AP] t40:0_RT_16.22	16.218	654.604	-	159640	Cer[AP] t40:0	Cer[AP]	21	2900.18	4389.88	5171.89	152278	149020	159640	150390	148235	105490	111330	109866	95939.2	96068.4	77992.7	74647.5	74579.8	71481.9	80952.1	76568.6	69540.8	80796.2	101035	101377	50538.6	73420.4	61361.8	76593.1	76985.1	94702	110289	113620	4408.36	51234.3	19683.7
Cer[AP] t40:1_RT_15.74	15.739	652.589	-	631861	Cer[AP] t40:1	Cer[AP]	30	3684.4	4688.09	5709.52	592410	536625	631861	582608	505285	356039	350776	362533	346035	300986	285018	282123	267116	282245	260948	284673	254231	336605	379311	343135	235067	296389	276886	301671	247190	330856	417919	434344	20176.8	167452	81780.2
Cer[AP] t40:2_RT_14.47	14.468	650.574	-	85823.2	Cer[AP] t40:2	Cer[AP]	4	3991.59	4947.14	5883.61	85243.8	76174	85823.2	82106.1	73066.3	43545.6	50764.9	41395.4	38600.7	40862.6	23667.5	30063.6	24957	26439.7	25508.2	31157.8	30208.5	39645.6	49206.9	43493.4	12024	22903.1	18128.6	26096.7	23503.5	43480.1	46299.1	51619.6	4239.56	13238.5	8629.53
Cer[AP] t41:1_RT_16.42	16.422	666.605	-	258342	Cer[AP] t41:1	Cer[AP]	28	3459.27	5138.44	5558.32	250177	248916	258342	245812	223915	146099	165989	155036	151862	136237	110500	113808	97978	107711	101880	136226	116963	146888	170437	154330	79795.2	105959	85982.8	109463	96918.8	141630	154016	182617	7444.82	62382.2	25849.6
Cer[AP] t42:0_RT_17.53	17.528	682.636	-	376584	Cer[AP] t42:0	Cer[AP]	29	3181.25	4599.56	5339.63	353833	297440	339909	333116	286273	256778	272341	251326	244534	213732	296507	309570	258276	278536	258879	180511	172722	212952	240779	232791	273954	304435	298039	376584	241899	273644	303159	326950	13567.2	126456	57962.9
Cer[AP] t42:1_RT_16.11	16.111	680.621	-	109471	Cer[AP] t42:1	Cer[AP]	9	2943.11	4524.21	5093.22	108213	90840.5	103322	109471	88186.9	51723.3	85644.3	59220	63300.3	46279.3	39454.8	39968.2	28272.7	41679.1	37086.8	48097.7	41214.2	51165.3	59974.9	60398.9	26912	31668.2	33184.2	33560.5	37965.4	56002.4	68331.5	70613.1	4395.91	27010.3	11998.4
Cer[AP] t42:1_RT_17.07	17.072	680.62	-	3.09469e+06	Cer[AP] t42:1	Cer[AP]	31	3584.01	4565.93	5279.86	3.09469e+06	2.789e+06	3.03162e+06	2.93236e+06	2.70249e+06	1.86592e+06	2.09875e+06	2.02931e+06	1.89893e+06	1.77664e+06	2.10473e+06	2.12046e+06	1.90445e+06	2.10985e+06	1.98463e+06	1.67836e+06	1.57976e+06	2.08182e+06	2.2195e+06	2.27539e+06	2.081e+06	2.63839e+06	2.28189e+06	2.58451e+06	1.90386e+06	2.2074e+06	2.58475e+06	2.85489e+06	190714	1.05174e+06	522984
Cer[AP] t42:2_RT_15.64	15.636	678.605	-	566171	Cer[AP] t42:2	Cer[AP]	22	3795.96	4781.62	5334.44	566171	501326	561900	506260	439707	301009	338356	296807	285902	253686	241471	237533	217735	252013	222875	255862	227945	301358	310780	317787	178500	230059	194527	240613	223814	298338	248967	392666	12898.2	134966	67585.7
Cer[AP] t43:1_RT_17.71	17.712	694.636	-	781383	Cer[AP] t43:1	Cer[AP]	30	4331.51	4548.59	5403.67	748875	712786	781383	763710	645696	490024	543671	496717	497294	437963	485818	491572	436337	463372	464836	433029	392048	486062	583050	549057	407182	560184	488221	536228	448580	513451	592338	655154	37530.4	247813	121664
Cer[AP] t44:0_RT_18.76	18.757	710.667	-	1.01875e+06	Cer[AP] t44:0	Cer[AP]	30	3266.99	4388.77	5078.05	179039	167669	185390	171166	160739	218812	227978	204850	207360	193189	452952	485466	442287	433674	429595	140746	133233	180671	209351	204151	776642	985614	941177	1.01875e+06	432177	400452	441137	497301	25768.9	180412	88148.4
Cer[AP] t44:1_RT_17.4	17.4	708.651	-	476428	Cer[AP] t44:1	Cer[AP]	24	3461.77	4726.08	5375.8	360348	343577	364875	376967	311167	219414	277895	234653	207605	192933	363192	380594	322275	364609	341176	177553	165169	236820	252002	257042	348964	399293	421948	476428	335056	292052	345876	412315	15206.3	140864	65320.8
Cer[AP] t44:1_RT_18.33	18.329	708.651	-	1.12019e+07	Cer[AP] t44:1	Cer[AP]	31	3323.93	4586.81	5158.52	4.99392e+06	4.84237e+06	5.13102e+06	4.771e+06	4.4563e+06	4.06537e+06	4.54754e+06	4.20207e+06	4.33017e+06	3.72165e+06	6.65505e+06	6.57573e+06	5.85181e+06	6.48898e+06	6.256e+06	4.37191e+06	4.18375e+06	5.43513e+06	5.89129e+06	5.8228e+06	9.02776e+06	1.11224e+07	1.02347e+07	1.12019e+07	5.81445e+06	6.07412e+06	6.87691e+06	7.50128e+06	552777	3.05513e+06	1.53479e+06
Cer[AP] t44:2_RT_16.93	16.934	706.635	-	8.34146e+06	Cer[AP] t44:2	Cer[AP]	31	3643.67	4284.58	4952.93	8.09351e+06	7.48563e+06	8.34146e+06	7.70931e+06	6.55024e+06	3.78339e+06	4.19947e+06	3.79903e+06	3.84707e+06	3.40637e+06	6.58641e+06	6.30434e+06	5.7096e+06	6.40476e+06	5.75369e+06	3.66718e+06	3.41709e+06	4.45247e+06	4.62494e+06	4.74511e+06	5.31655e+06	6.52453e+06	5.98672e+06	6.57301e+06	5.72819e+06	5.41176e+06	6.31039e+06	6.97334e+06	456124	2.61577e+06	1.36792e+06
Cer[AP] t44:3_RT_15.73	15.727	704.62	-	1.46118e+06	Cer[AP] t44:3	Cer[AP]	30	3746.65	4827.53	5805.99	1.41113e+06	1.30926e+06	1.46118e+06	1.41758e+06	1.19836e+06	645993	776270	758954	689191	675742	730168	700504	684666	704934	658909	784087	674492	832576	915248	935180	567911	680878	616329	670178	672586	834583	943466	1.03458e+06	53571.6	389120	161641
Cer[AP] t46:1_RT_19.5	19.495	736.683	-	284666	Cer[AP] t46:1	Cer[AP]	26	3953.55	5054.07	5739.07	98955.8	92135.3	92034.2	94353.9	80793.5	78566.7	97239	92629.4	86937.2	76314.7	101936	106882	91486.5	99728.1	99253.7	127690	116332	154244	173089	160886	193574	238719	224465	284666	101233	136161	168093	165616	5287.73	58365.7	22267.9
Cer[NS] d18:1_22:0_RT_17.07	17.069	622.613	+	3.5359e+06	Cer[NS] d18:1_22:0	Cer[NS]	63	8616.58	6654.87	6843.61	3.5359e+06	3.28702e+06	3.51646e+06	3.44346e+06	3.06583e+06	2.29013e+06	2.40037e+06	2.22363e+06	2.3977e+06	2.07413e+06	2.28635e+06	2.25113e+06	2.0437e+06	2.24652e+06	2.10965e+06	1.95686e+06	1.87334e+06	2.45573e+06	2.42569e+06	2.48487e+06	2.22754e+06	2.71149e+06	2.40333e+06	2.64799e+06	2.01726e+06	2.70201e+06	2.7577e+06	3.09735e+06	207402	1.43627e+06	677248
Cer[NS] d18:1_24:0_RT_18.33	18.329	650.644	+	1.2959e+07	Cer[NS] d18:1_24:0	Cer[NS]	89	11506	10750.1	11648.1	6.046e+06	5.58385e+06	6.25277e+06	5.80211e+06	5.40572e+06	5.02678e+06	5.52576e+06	5.26911e+06	5.2067e+06	4.50161e+06	7.77958e+06	7.58203e+06	6.96177e+06	7.75168e+06	7.27144e+06	5.5717e+06	5.15683e+06	6.76146e+06	6.89408e+06	7.06712e+06	1.04763e+07	1.2959e+07	1.16382e+07	1.25515e+07	7.20464e+06	7.6584e+06	8.01144e+06	8.82267e+06	745537	4.00458e+06	2.00421e+06
Cer[NS] d18:1_24:1_RT_16.94	16.935	648.629	+	8.74761e+06	Cer[NS] d18:1_24:1	Cer[NS]	87	8856.32	6495.2	6981.77	8.51677e+06	7.75534e+06	8.74761e+06	8.07136e+06	7.74557e+06	4.38335e+06	4.77139e+06	4.57987e+06	4.49036e+06	3.91743e+06	6.89496e+06	6.83667e+06	6.33706e+06	6.86283e+06	6.54624e+06	4.26765e+06	4.12247e+06	5.27426e+06	5.46962e+06	5.52755e+06	5.99515e+06	7.21132e+06	6.64971e+06	7.28259e+06	6.6839e+06	6.56315e+06	6.95594e+06	7.52663e+06	651693	3.51265e+06	1.75798e+06
Cer[NS] d36:1_RT_14.34	14.342	566.55	+	1.60809e+06	Cer[NS] d36:1	Cer[NS]	47	8792.79	6510.07	7010.4	1.5705e+06	1.41618e+06	1.60809e+06	1.49987e+06	1.44826e+06	958520	1.00431e+06	946553	968096	781695	636468	624914	598273	601482	581379	799070	729045	941819	972042	1.01609e+06	510305	588964	508736	594230	575876	962158	994018	1.11464e+06	91340.9	498563	260199
Cer[NS] d38:1_RT_15.74	15.741	594.582	+	699999	Cer[NS] d38:1	Cer[NS]	30	9653.22	6899.81	7784.91	674833	618548	699999	673815	609578	396756	432660	444311	428674	386763	299366	297664	291112	307722	289550	340754	310422	406379	431001	425894	267422	321824	290053	347844	272899	416209	456728	487357	34736.2	235723	121228
Cer[NS] d38:2_RT_14.47	14.47	592.566	+	103836	Cer[NS] d38:2	Cer[NS]	5	9656.97	7032.48	7588.65	90853.5	90741.2	103836	100673	82006.4	57611.1	52700	62703.9	61281.4	52282	26952.3	27084.8	24081.8	30409.8	29607.7	46728.4	32909.3	54058.6	50203.5	53658.4	23822	22723.5	17913.2	19772.1	26228.6	54474.4	53843.9	58834	6153.6	16949.3	14218.3
Cer[NS] d39:1_RT_16.42	16.42	608.598	+	357360	Cer[NS] d39:1	Cer[NS]	28	9878.31	6890.71	7606.64	339688	290592	357360	326231	274726	197574	213126	184872	195426	176467	139659	125354	136299	135030	126181	158063	146825	180893	198328	196884	108399	118218	104807	137373	129511	180634	194951	196175	14070.1	96305.4	50759.2
Cer[NS] d40:2_RT_15.64	15.636	620.598	+	539083	Cer[NS] d40:2	Cer[NS]	21	8801.83	6421.43	7662.04	529483	506091	539083	518188	480928	327091	351267	313737	325885	291790	245384	234107	223069	222437	217177	265903	257597	307763	331481	350407	186708	250001	209942	247084	208609	322985	357309	376740	24792.1	168534	86231.5
Cer[NS] d41:1_RT_17.71	17.712	636.629	+	922931	Cer[NS] d41:1	Cer[NS]	32	10718.3	7055.34	7442.69	893811	850553	922931	880583	853436	629563	662880	632946	558710	521198	592930	575190	502075	568488	539490	519959	480394	627580	686986	645660	527366	622136	601109	654717	499808	658448	740673	785329	59937	349957	172458
Cer[NS] d41:2_RT_16.29	16.289	634.613	+	688551	Cer[NS] d41:2	Cer[NS]	29	10167	6450.99	7073.04	688551	607444	669331	623038	583186	329855	375359	345017	374210	323391	276497	264523	221292	253189	231844	312522	271429	344975	371460	392081	193941	233523	217162	249576	232421	365459	372320	398776	22340.6	191080	81496
Cer[NS] d42:1_RT_17.11	17.113	632.632	+	218122	Cer[NS] d42:1	Cer[NS]	8	8219.39	6501.31	6972	18742.8	18262.2	26547.8	21043.6	22391.6	27107.1	26855	30673.2	32414.5	21014	122064	133581	98053.7	133237	98619.9	45875.8	26529.7	51759.7	59846.5	70857.7	161965	218122	195664	207428	109188	107103	109769	140009	7157.74	41001.6	16263.2
Cer[NS] d42:2_RT_15.71	15.707	630.619	+	129293	Cer[NS] d42:2	Cer[NS]	4	9071.08	6483.72	7315.44	17355.6	22407.9	32546.9	17069.7	28417.4	14331.1	7168.74	7025.09	13715.2	7211.7	108472	129293	79671.8	108249	100138	24098	11592.5	19084.3	17383.2	18401.3	66160.9	82492.3	83378.5	87809.9	104377	41151.7	55155.6	41575.6	6918.72	13735	14089
Cer[NS] d43:1_RT_18.92	18.921	664.658	+	190815	Cer[NS] d43:1	Cer[NS]	16	8491.59	6174.05	6740.67	105351	103073	108312	111127	91226.7	76667	88380.5	70986.3	78260.3	57339.3	95765	97068.6	85886.6	88023.3	88449.8	87991.1	72917.4	102822	109575	102543	117889	170641	140481	190815	80079.6	111637	110756	115792	6352.3	50235.7	12074.2
Cer[NS] d44:1_RT_19.5	19.496	678.676	+	320517	Cer[NS] d44:1	Cer[NS]	19	9620.73	7285.64	7360.51	106943	115551	109884	101257	102909	86015.6	105563	92654.4	94387.8	90944.6	107156	126297	106716	120664	112689	145485	142601	173405	199793	166126	218322	271668	248377	320517	103816	164147	169228	187893	7135.75	80661.2	33120.4
Cer[NS] d44:2_RT_18.17	18.17	676.66	+	261081	Cer[NS] d44:2	Cer[NS]	24	8724.73	6388.12	6797.83	197089	179879	220176	202361	189986	87368.5	105887	103507	93238.9	75650.4	178325	172758	165570	170770	164121	112414	108296	150969	164336	153828	212434	254084	239234	261081	153620	177297	176655	206690	25059.5	92699.6	38180.6
CerP d18:0_3:0_RT_3.94	3.939	438.298	+	272904	CerP d18:0_3:0	CerP	16	4939.54	2771.12	3205.3	127699	117606	138820	125585	105194	229102	263099	272904	249747	230937	22411.5	27471.4	20876.1	23521.3	21692.5	214793	196212	260325	268969	261055	23695.4	43435.6	31505.1	40919.4	18882.8	133292	175062	190119	6006.5	68819	30351.1
CL 18:1_18:1_16:0_18:1_RT_20.89	20.888	1430.01	-	1.33669e+06	CL 18:1_18:1_16:0_18:1	CL	14	6011.98	8265.41	9191.65	47827.8	39093.7	23483.7	49944.1	35602.4	61358.2	93830.2	69817.3	57054.4	51213.5	1.28194e+06	1.2779e+06	1.27262e+06	1.24238e+06	1.33669e+06	73703.7	46774.8	95186.7	84490.2	94772.1	1.11452e+06	1.21424e+06	1.00284e+06	1.04059e+06	1.05069e+06	521200	560402	586843	22051.4	220980	89353.6
CL 18:1_18:1_16:1_18:1_RT_20.2	20.202	1428	-	2.59821e+06	CL 18:1_18:1_16:1_18:1	CL	28	8518.66	10518.4	11800.9	379495	433579	302862	510335	399374	574123	809353	566444	558928	612121	2.12144e+06	2.58375e+06	2.58716e+06	2.59821e+06	2.45218e+06	601814	526396	677311	452337	508134	1.63318e+06	2.38105e+06	1.87241e+06	2.22192e+06	2.14702e+06	902810	1.54392e+06	1.4804e+06	100859	825046	323016
CL 18:1_18:1_18:1_18:1_RT_20.89	20.894	1456.02	-	545421	CL 18:1_18:1_18:1_18:1	CL	16	6766.81	9303.16	10345.7	91922.3	80347.8	80440.1	69993.2	79242.9	118049	125262	128016	107515	108697	507432	510028	464258	364796	487259	114126	80623.9	133308	125888	111808	477162	545421	503347	248515	418484	287837	285523	256405	10197.1	156290	38767.6
CL 18:1_18:1_18:2_18:1_RT_20.24	20.235	1454.01	-	1.30075e+06	CL 18:1_18:1_18:2_18:1	CL	29	7160.12	8903.19	9988.72	549341	472262	589205	490647	521561	428438	527454	418457	418862	388247	1.22639e+06	1.25679e+06	1.16205e+06	1.192e+06	1.30075e+06	468067	397235	537328	564610	543244	1.11041e+06	1.18011e+06	1.0003e+06	1.12467e+06	1.11306e+06	820502	789168	927045	31871.5	407917	169744
CL 64:2_RT_19.39	19.394	1347.93	-	297791	CL 64:2	CL	11	6287.47	8208.94	8884.63	9705.12	9186.13	9365.54	18077.5	9173.86	16701	24133.7	10637.1	9329.71	9456.48	212351	172874	214567	208484	251310	39622.4	16752.2	46803.4	50668.8	40555.6	272279	297791	250979	224353	205194	104353	133666	134508	8641.69	40894.6	19284.3
CL 66:2_RT_20.18	20.175	1375.96	-	1.01728e+06	CL 66:2	CL	13	6967.73	8531.72	9652.37	54329.8	38618.1	16039.6	23162	24778.2	51678.4	69194.2	39646.3	45099.4	53603.6	884734	916616	881490	866813	949964	111210	86320.6	114986	112936	107584	884856	1.01728e+06	671814	894559	788748	278691	391233	436375	36161.4	214170	74838.1
CL 66:3_RT_19.41	19.405	1373.95	-	712616	CL 66:3	CL	26	7943.12	10370.6	11224.2	187671	160488	197552	175709	155799	150837	206925	143243	164066	157416	712616	603763	693239	551948	709119	224640	177642	237571	223494	248986	694094	699604	650157	701889	619267	408152	430027	450441	10917.3	185508	74885.6
CL 68:2_RT_20.9	20.897	1403.99	-	4.07164e+06	CL 68:2	CL	22	4952.76	6809.16	7572.21	74499.6	69843.8	73728.5	75500.4	59613.7	114394	185414	151645	173496	78164.5	3.7995e+06	3.6379e+06	3.86277e+06	3.56643e+06	4.07164e+06	176438	169082	223114	161760	222333	2.61192e+06	3.07498e+06	2.62756e+06	2.93715e+06	3.40948e+06	1.37385e+06	1.41015e+06	1.69086e+06	125769	617200	237680
CL 68:3_RT_20.16	20.156	1401.98	-	2.36202e+06	CL 68:3	CL	28	6770.43	8211.52	9149.23	186521	162337	166743	95911	154166	241154	244700	273055	250723	220849	2.24623e+06	2.26239e+06	2.25924e+06	2.19858e+06	2.36202e+06	287957	259520	257700	339701	317221	1.77137e+06	2.03413e+06	1.63814e+06	1.83181e+06	1.91189e+06	1.00003e+06	1.0409e+06	1.14186e+06	44116.6	532658	245382
CL 68:4_RT_19.41	19.409	1399.96	-	1.73335e+06	CL 68:4	CL	30	8645.05	11287	12216.1	978554	900101	957778	876399	777440	963845	1.17567e+06	986446	1.02133e+06	905057	1.64425e+06	1.59645e+06	1.55376e+06	1.59583e+06	1.73335e+06	1.03106e+06	801748	1.11414e+06	1.11438e+06	1.09873e+06	1.42044e+06	1.65476e+06	1.4101e+06	1.53301e+06	1.11349e+06	1.21795e+06	1.35405e+06	1.36226e+06	53536.8	668424	291523
CL 68:5_RT_18.71	18.708	1397.95	-	777071	CL 68:5	CL	29	6068.48	8554.02	9512.13	773965	718936	777071	699313	774133	545603	563156	530425	534948	483755	298436	444268	407945	425297	407853	546500	500600	598257	621013	602290	387009	459943	409804	359840	390351	622384	587405	690940	13728	299932	108450
CL 69:3_RT_20.52	20.517	1416	-	226574	CL 69:3	CL	8	5398.79	6928.61	7839.33	12961.3	7339.33	6940.5	13808.1	6771.94	7043.54	7305.04	7046.69	6710.22	7352.72	119943	159733	155798	172265	203725	18277.6	7482.14	25407.1	21748.8	14326.8	196395	226574	151914	187625	168231	80045	87998.1	81814.9	7353.44	32099.8	12165.4
CL 69:4_RT_19.79	19.792	1413.98	-	281864	CL 69:4	CL	10	6871.19	9812.11	10840.3	123028	104254	111077	94764.1	108473	122086	127612	105587	118235	117937	209147	116319	135491	225650	281864	125313	100838	130447	146767	141045	186468	229683	213346	255214	137553	186612	202228	213572	9996.06	97046.7	24046
CL 70:5_RT_19.48	19.477	1425.98	-	1.9314e+06	CL 70:5	CL	30	7067.12	9093.5	10258.8	1.48567e+06	1.27395e+06	1.35842e+06	1.31153e+06	1.31244e+06	1.11228e+06	1.36154e+06	1.13059e+06	1.15317e+06	1.07257e+06	1.88568e+06	1.81219e+06	1.9314e+06	1.88649e+06	1.92547e+06	981401	1.0169e+06	1.33577e+06	1.43497e+06	1.35197e+06	1.58289e+06	1.7127e+06	1.32901e+06	1.59337e+06	1.70952e+06	1.43898e+06	1.56604e+06	1.65121e+06	75971.6	714764	355902
CL 70:6_RT_18.81	18.813	1423.96	-	926293	CL 70:6	CL	30	6386.97	8982.52	10089	926293	773794	866955	748914	818426	431271	521830	441103	468632	414230	344083	351618	323731	277772	356545	493100	391732	584194	540342	422315	316185	367327	225662	313294	280545	520114	542196	570843	49575	253023	97211.6
CL 70:6_RT_19.31	19.31	1423.97	-	202549	CL 70:6	CL	3	8583.75	10695	11575.3	26824.5	24415.2	21056.3	26827.5	11698.7	20454.8	29588	29144.9	29613.3	26585.1	172980	202549	169958	158450	190856	24852.8	21884.4	12140.4	21001.7	48625.5	110099	118885	120152	100192	152751	78086.1	67829.1	90364.7	11156.1	22060.6	20771.8
CL 71:4_RT_20.55	20.554	1442.01	-	263159	CL 71:4	CL	6	7637.92	9802.24	10853.3	18687	23911.4	26946.4	20931.2	16214.9	35986.2	29118.3	33931.9	34583.9	22182	233453	215154	113308	105826	226428	24262.7	24602.8	56139.4	58253.3	32455.6	196508	263159	136268	219540	181570	97495.6	124120	129166	10403.3	37520.8	21128.3
CL 71:5_RT_19.86	19.855	1440	-	194715	CL 71:5	CL	5	5784.7	8288.58	9157.16	136023	99879.5	121646	99066	130573	84509	105204	87215.3	76079.2	72885.3	140184	131004	192779	187317	194715	104315	84645.2	123151	124165	122512	163648	137783	165741	173334	123855	149825	144883	146984	8452.69	65017.4	14941.4
CL 72:6_RT_19.58	19.575	1452	-	997528	CL 72:6	CL	29	7300.03	9393.19	10675.9	815851	716189	743923	652119	630810	409069	547058	326201	452867	368181	901404	910219	997528	566664	979313	579181	523071	602545	696142	515999	428634	762623	629880	694113	437604	579220	644178	696834	38092.8	339429	192216
CL 72:7_RT_18.94	18.944	1449.98	-	501458	CL 72:7	CL	20	6837.52	8140.19	9454.84	501449	498593	484323	437472	501458	172990	241132	234124	194169	198679	94882.3	190395	174788	200194	208459	278196	219324	314536	269032	285485	172900	194765	147773	172684	163511	241965	260051	308581	17850.8	139691	35356.6
CL 74:7_RT_19.71	19.712	1478.01	-	211399	CL 74:7	CL	10	6073.03	8610.67	9029.41	176260	177205	161469	175826	183507	127432	143903	125170	130572	100481	170379	186161	211399	174481	187052	141280	110124	150977	164010	150794	150441	161688	131337	155735	182898	158365	188584	182130	8834.93	72874.8	35377.3
HexCer[NS] d18:1_22:0_RT_15.83	15.831	784.666	+	5.3909e+06	HexCer[NS] d18:1_22:0	HexCer[NS]	40	8516.41	6418.01	7016.5	1.33054e+06	1.28277e+06	1.36129e+06	1.31695e+06	1.20303e+06	1.11705e+06	1.21686e+06	1.18774e+06	1.13644e+06	1.02638e+06	5.01992e+06	4.8716e+06	4.46631e+06	4.92345e+06	4.62542e+06	1.35574e+06	1.2592e+06	1.7043e+06	1.70514e+06	1.72994e+06	4.36739e+06	5.3909e+06	4.94496e+06	5.15275e+06	4.66463e+06	2.9659e+06	3.09218e+06	3.39585e+06	260168	1.60728e+06	796073
HexCer[NS] d18:1_24:0_RT_17.12	17.115	812.698	+	2.69936e+07	HexCer[NS] d18:1_24:0	HexCer[NS]	55	8686.31	6870.63	7368.07	5.15846e+06	4.76902e+06	5.14256e+06	4.95863e+06	4.53482e+06	5.16689e+06	5.71633e+06	5.5472e+06	5.43329e+06	4.88881e+06	1.78847e+07	1.73632e+07	1.5774e+07	1.79245e+07	1.6476e+07	7.84547e+06	7.37749e+06	9.11418e+06	9.47172e+06	9.72007e+06	2.22962e+07	2.69936e+07	2.39943e+07	2.59014e+07	1.72797e+07	1.33804e+07	1.40114e+07	1.50637e+07	1.41049e+06	7.29275e+06	3.80265e+06
HexCer[NS] d18:1_24:1_RT_15.7	15.704	810.682	+	1.42525e+07	HexCer[NS] d18:1_24:1	HexCer[NS]	46	9066.1	6480.16	7311.43	4.26916e+06	4.02764e+06	4.27667e+06	4.13074e+06	3.64634e+06	1.66269e+06	1.72068e+06	1.72014e+06	1.66227e+06	1.60844e+06	1.42265e+07	1.40077e+07	1.2784e+07	1.42525e+07	1.32708e+07	2.6726e+06	2.45508e+06	3.13791e+06	3.28459e+06	3.23846e+06	9.77086e+06	1.15233e+07	1.06574e+07	1.14933e+07	1.31886e+07	6.65224e+06	7.3151e+06	7.92355e+06	759759	3.98811e+06	1.9645e+06
HexCer[NS] d36:1_RT_13.11	13.109	728.606	+	251597	HexCer[NS] d36:1	HexCer[NS]	9	13323.9	5404.99	5362.17	36648.2	18455.8	30876.4	28970.5	23203.1	8962.56	9005.66	8578.79	8828.83	8554.12	217621	199661	173702	186773	198835	50029.7	32644.5	38173.7	52588.3	55246.8	204555	251597	171338	242316	217260	73341.3	103417	124838	5611.05	42657.9	16967.2
HexCer[NS] d38:1_RT_14.49	14.487	756.64	+	272868	HexCer[NS] d38:1	HexCer[NS]	8	7516.96	18680.1	15265.4	19468.1	35085.4	37531	40788.5	47650.4	4367.61	8760.51	4450.89	4364.99	4553.09	227686	191596	195065	239311	228041	49670.9	20072.1	43449.8	56375	45890.7	203707	272868	227661	260028	255932	77704	109243	105399	4789.95	53792.9	22977.3
HexCer[NS] d40:2_RT_14.41	14.407	782.653	+	139848	HexCer[NS] d40:2	HexCer[NS]	9	6935.36	5837.35	6123.55	25033.8	20773.2	28926.6	43534	24785.5	5837.71	13740	10861.5	10314.7	17930.1	139848	136895	96947.7	108771	115876	20008.6	20270.7	24831.4	23173.1	32129.4	88781.4	99168.6	95245.5	103838	109406	55870	46034.1	63444.6	5149.78	20342.6	19750.2
HexCer[NS] d41:1_RT_16.48	16.481	798.682	+	977043	HexCer[NS] d41:1	HexCer[NS]	30	9385	6551.78	7032.47	322239	289613	331264	311749	272592	248322	259308	228837	235082	208127	881783	917050	790952	870518	796609	297769	253972	359057	349710	378548	816616	977043	872000	947879	823298	535124	568468	651664	48518.4	265877	130837
HexCer[NS] d42:3_RT_14.5	14.501	808.667	+	581124	HexCer[NS] d42:3	HexCer[NS]	23	10461.9	7642.3	8221.15	174398	168099	174926	200102	137930	67369.1	69901.8	61376.2	64782.7	62431.7	514670	510302	509662	527336	464453	172889	149122	143659	235275	220785	400486	581124	357001	528244	518310	220589	337382	333076	19884.8	123446	65080.8
HexCer[NS] d43:1_RT_17.73	17.728	826.713	+	415572	HexCer[NS] d43:1	HexCer[NS]	24	10759.1	6803.53	7177.06	94271.8	94645.4	93816.2	88942.1	83276.9	77632.6	77341.3	78499.4	85433.5	63807.1	228837	232737	210981	226357	233286	129314	115739	148603	157936	147835	283234	415572	360544	381733	232145	192178	190935	233805	13899.8	92251.2	42625.7
HexCer[NS] d44:1_RT_18.32	18.32	840.728	+	600429	HexCer[NS] d44:1	HexCer[NS]	19	8482.87	6542.97	6913.56	67575.7	63807.3	62409.8	59350.9	57988.5	68559.3	90845.4	81202.3	78201.8	74874.9	256418	238952	234573	258638	207080	191444	158916	208186	210641	207705	460535	600429	436626	539327	224632	226779	204808	255531	13777.5	106479	35345.1
HexCer[NS] d44:2_RT_16.96	16.956	838.712	+	438731	HexCer[NS] d44:2	HexCer[NS]	7	7252.14	5582.81	6001.03	69314.3	58201.7	66639.4	37300.3	31298.1	8062.38	17667.4	21089.3	7812.63	8923.18	312982	342446	307129	334723	298190	79322.1	49490.7	115539	75584.7	48220	341177	437499	438731	407509	317170	178847	193768	211642	12359.1	106067	22857.3
LysoPC 14:0_RT_2.19	2.19	468.308	+	111182	LysoPC 14:0	LysoPC	15	540.072	479.733	596.989	38484.5	33813	35117.2	36579.1	30880.3	56699.4	48607.6	62936.4	56496.1	59721.9	42098.6	50639.8	43053.4	41704.9	41951.6	85273.6	76448.8	100343	111182	97280	62916.6	84871.2	68204.9	88118.8	45516.6	59081.1	64681	73380	4015.22	28293.6	14704.6
LysoPC 16:0_RT_2.27	2.266	496.339	+	2.08209e+06	LysoPC 16:0	LysoPC	2	490.209	834.736	1104.32	1.0417e+06	1.14853e+06	1.27786e+06	1.09542e+06	968377	1.47941e+06	1.29076e+06	1.40861e+06	1.36578e+06	1.17648e+06	1.42311e+06	1.27825e+06	1.09163e+06	1.04799e+06	1.58083e+06	1.64009e+06	1.44774e+06	2.08209e+06	2.01765e+06	1.97914e+06	1.11846e+06	1.70271e+06	1.4665e+06	1.58892e+06	1.08261e+06	1.43934e+06	141832	5747.69	124952	610545	304793
LysoPC 16:0_RT_3.51	3.51	496.339	+	1.73189e+06	LysoPC 16:0	LysoPC	29	4288.93	1998.74	2269.39	572994	523664	546474	573698	490206	1.0046e+06	793285	1.23016e+06	1.11971e+06	1.01013e+06	632970	782812	740016	830200	630461	1.25585e+06	1.00324e+06	1.23183e+06	1.47903e+06	1.27954e+06	928179	1.28889e+06	999563	1.10018e+06	832537	874989	1.16482e+06	1.73189e+06	83639.1	412011	261933
LysoPC 18:0_RT_5.49	5.492	524.371	+	1.90306e+06	LysoPC 18:0	LysoPC	31	9404.89	2842.02	3144.69	831092	835550	896264	840944	722312	925462	978721	983271	925999	888439	1.33491e+06	1.47836e+06	1.32873e+06	1.44741e+06	1.39297e+06	1.00097e+06	890658	1.11353e+06	1.17367e+06	1.14945e+06	1.55238e+06	1.8839e+06	1.73326e+06	1.90306e+06	1.47437e+06	1.18589e+06	1.43519e+06	1.77815e+06	108332	658057	304244
LysoPC 18:1_RT_3.92	3.919	522.355	+	404302	LysoPC 18:1	LysoPC	10	21109.3	3183.53	3682.33	169095	171773	161153	169592	147972	171814	148756	154055	152334	135529	276385	288589	252650	301851	248062	190695	169672	200920	213806	211991	248650	332281	294587	324023	261755	202154	338319	404302	21713.3	125310	47913.2
LysoPE 18:0_RT_5.48	5.476	482.324	+	233407	LysoPE 18:0	LysoPE	26	20321.1	3359.54	3267.59	37446.1	36265.6	43750.6	43205.1	35046.3	82534	89127.1	91868.9	96322	84739.5	141036	129039	125906	131522	114908	93565.4	75905.6	98644.6	106194	95297.1	184322	213140	163799	233407	118819	107045	121040	144265	9285.8	64503.5	27657.1
LysoPI 18:1_RT_2.14	2.144	597.305	-	96247.6	LysoPI 18:1	LysoPI	13	834.949	882.945	1240.85	63963.9	49481.2	77439.7	86275.6	67919.3	38158.9	31743.5	96247.6	58280.5	79876.8	17621.6	30097.3	43219	32188.3	21892.3	38152.2	52627.6	65175.5	66190.9	47265.8	30162.4	35990.5	28949.8	41448.6	31623.3	48240.3	44927.7	73559.6	5379.67	18990.5	8755.85
PA 32:0_RT_12.54	12.544	666.507	+	1.44174e+06	PA 32:0	PA	4	28926.5	14732.9	16183.1	120549	112704	123147	132668	139039	762198	1.39652e+06	1.44174e+06	848457	923910	235766	283784	246833	291756	328997	310465	408836	499242	466865	374620	462484	551954	478078	530046	243503	228015	472365	452663	36764.9	116217	54176
PC 14:0_16:0_RT_11.33	11.328	706.538	+	4.00474e+07	PC 14:0_16:0	PC	56	10483	5597.97	6838.75	3.02433e+07	3.00009e+07	3.14883e+07	3.08321e+07	2.86653e+07	1.31996e+07	1.4257e+07	1.36172e+07	1.40711e+07	1.17357e+07	3.29861e+07	3.27088e+07	3.01853e+07	3.28461e+07	3.1243e+07	2.65315e+07	2.46391e+07	3.02329e+07	3.11274e+07	3.06946e+07	3.65943e+07	4.00474e+07	3.71671e+07	3.84491e+07	3.13203e+07	3.04792e+07	3.04536e+07	3.2628e+07	3.61218e+06	1.8718e+07	1.01111e+07
PC 14:0_16:1_RT_10.14	10.137	704.522	+	1.04797e+07	PC 14:0_16:1	PC	37	12584.3	7005.28	7135.6	4.85843e+06	4.56589e+06	5.03619e+06	4.66548e+06	4.37027e+06	3.7649e+06	4.0604e+06	3.63861e+06	3.7463e+06	3.26605e+06	7.81131e+06	7.80684e+06	6.81833e+06	7.84638e+06	4.38841e+06	5.96783e+06	5.69042e+06	7.21171e+06	7.46916e+06	7.36502e+06	8.88241e+06	1.04797e+07	9.43928e+06	1.01925e+07	6.95367e+06	6.8252e+06	7.04402e+06	7.29519e+06	668174	3.61055e+06	1.83872e+06
PC 15:0_17:1_RT_10.78	10.775	776.546	-	379257	PC 15:0_17:1	PC	27	3970.21	4478.45	5612.4	192298	268231	342254	277805	246128	166645	205286	177166	161454	144007	274795	216287	164389	276772	251275	349273	208078	277238	295617	379257	293471	310191	306371	357524	242890	319607	246200	257262	13192.9	121676	67304.9
PC 16:0_16:0_RT_12.67	12.67	734.569	+	7.22228e+07	PC 16:0_16:0	PC	61	10985.1	5901.5	5923.99	6.89524e+07	6.76469e+07	7.22228e+07	7.05547e+07	6.63178e+07	4.27827e+07	4.43994e+07	4.2119e+07	4.326e+07	3.86135e+07	5.70337e+07	5.69452e+07	5.39219e+07	5.68289e+07	5.53488e+07	5.10275e+07	4.81913e+07	6.00134e+07	6.2079e+07	6.07683e+07	5.1547e+07	5.61867e+07	5.15002e+07	5.66612e+07	5.41986e+07	5.61304e+07	5.85697e+07	6.14036e+07	8.68363e+06	3.59001e+07	2.15371e+07
PC 16:0_18:0_RT_14.04	14.044	762.601	+	4.55327e+07	PC 16:0_18:0	PC	59	9979.4	6996.59	7029.54	2.52402e+07	2.37033e+07	2.63613e+07	2.47135e+07	2.33057e+07	2.4278e+07	2.5501e+07	2.45528e+07	2.51142e+07	2.15431e+07	4.55327e+07	4.30993e+07	3.9164e+07	4.19287e+07	3.83211e+07	1.81149e+07	1.68379e+07	2.1055e+07	2.31909e+07	2.34036e+07	3.46881e+07	4.14285e+07	3.96934e+07	4.30164e+07	4.04568e+07	3.26906e+07	3.18873e+07	3.39931e+07	3.10707e+06	1.7831e+07	8.63035e+06
PC 16:0_18:1_RT_12.09	12.089	804.576	-	3.83766e+06	PC 16:0_18:1	PC	31	4049.57	4342.26	5151.47	3.00823e+06	2.74315e+06	2.98281e+06	2.8202e+06	2.68124e+06	2.42221e+06	2.62343e+06	2.51341e+06	2.47777e+06	2.06325e+06	3.17572e+06	3.00915e+06	2.43258e+06	3.02696e+06	2.84159e+06	2.98034e+06	2.64687e+06	3.40997e+06	3.42642e+06	3.59472e+06	2.9857e+06	3.61377e+06	3.44485e+06	3.5792e+06	2.93124e+06	3.10843e+06	3.50313e+06	3.83766e+06	327975	1.72633e+06	860039
PC 16:0_18:1_RT_12.74	12.743	760.585	+	3.2188e+08	PC 16:0_18:1	PC	62	16930.8	17230.6	26153.1	2.64782e+08	2.53213e+08	2.76067e+08	2.65542e+08	246527104	2.37893e+08	2.56526e+08	2.44463e+08	2.47709e+08	2.22404e+08	3.15334e+08	3.16804e+08	2.92684e+08	3.0948e+08	3.03433e+08	2.5437e+08	239197053	2.85952e+08	3.08793e+08	2.97483e+08	2.90787e+08	3.2188e+08	291214612	3.1686e+08	3.07774e+08	2.8914e+08	297152947	3.11313e+08	4.82997e+07	1.90421e+08	1.1451e+08
PC 16:0_20:3_RT_11.96	11.963	784.585	+	2.09728e+07	PC 16:0_20:3	PC	58	11081.1	5697.45	5977.9	1.51397e+07	1.28227e+07	1.37229e+07	1.45733e+07	1.34922e+07	1.03275e+07	1.19677e+07	1.08972e+07	1.10956e+07	9.13111e+06	1.63879e+07	1.6231e+07	1.58067e+07	1.67323e+07	1.77798e+07	1.20671e+07	1.07753e+07	1.51361e+07	9.84882e+06	1.46512e+07	1.63029e+07	1.80871e+07	1.92938e+07	2.09728e+07	1.60531e+07	1.66335e+07	1.27414e+07	1.91259e+07	1.37349e+06	7.54369e+06	3.13372e+06
PC 16:0_20:4_RT_11.38	11.375	782.569	+	3.33914e+07	PC 16:0_20:4	PC	46	9750.37	5278.05	6360.83	2.45586e+07	2.31591e+07	2.36275e+07	2.3923e+07	2.33014e+07	9.82511e+06	1.07481e+07	9.59455e+06	9.90064e+06	8.59455e+06	2.76711e+07	2.7249e+07	2.48068e+07	2.88036e+07	2.72926e+07	1.32824e+07	1.22922e+07	1.61387e+07	1.6086e+07	1.64857e+07	3.08769e+07	3.33914e+07	3.15868e+07	3.27857e+07	2.61611e+07	2.38992e+07	2.39493e+07	2.51857e+07	2.61942e+06	1.46104e+07	7.81757e+06
PC 16:0_22:6_RT_10.95	10.953	806.569	+	2.3533e+07	PC 16:0_22:6	PC	45	19870.2	5754.81	6094.68	6.77962e+06	6.47003e+06	8.33808e+06	7.51729e+06	6.27275e+06	3.70856e+06	3.99273e+06	3.7503e+06	3.78917e+06	3.33739e+06	2.1399e+07	2.01898e+07	1.82786e+07	2.00976e+07	1.82455e+07	4.4092e+06	4.35442e+06	5.42713e+06	5.8907e+06	5.61362e+06	1.9831e+07	2.3533e+07	2.17635e+07	2.34392e+07	1.79011e+07	1.26812e+07	1.24744e+07	1.41087e+07	1.12461e+06	6.28518e+06	3.18058e+06
PC 16:1_18:1_RT_11.51	11.514	758.569	+	57929340	PC 16:1_18:1	PC	45	11913.4	6246.74	6697.61	2.46746e+07	2.25302e+07	2.68106e+07	2.27529e+07	2.40295e+07	1.60149e+07	1.68553e+07	1.42228e+07	1.59655e+07	1.26532e+07	5.68928e+07	5.67814e+07	5.19338e+07	57929340	5.41132e+07	2.10057e+07	1.95664e+07	2.47575e+07	2.52005e+07	2.28561e+07	4.69964e+07	5.3714e+07	5.03412e+07	5.38395e+07	5.08968e+07	4.01978e+07	3.45662e+07	3.66728e+07	4.06194e+06	2.27131e+07	1.29762e+07
PC 17:0_17:0_RT_13.09	13.09	806.592	-	417505	PC 17:0_17:0	PC	22	7545.67	6525.92	7438.26	385485	315900	387450	371962	365940	255168	294900	242244	300404	241270	347595	333548	316240	347586	355503	283883	271748	369799	350859	353228	334028	404840	401553	417505	320060	392526	357558	345158	24547.5	204831	93978.3
PC 17:1_17:1_RT_10.88	10.884	802.559	-	377955	PC 17:1_17:1	PC	3	3555.99	3868.36	5019.01	61379.5	132576	326203	262018	51588.9	35860.1	89731.3	71864.8	54976.3	31512.7	173211	166437	184871	179720	173600	261403	55099.4	119092	377955	77881.2	149490	178113	179850	198221	163186	155654	135261	154159	5408.91	69252	33871.9
PC 18:1_18:1_RT_12.16	12.155	830.592	-	1.92311e+06	PC 18:1_18:1	PC	31	4266.73	4446.73	5244.51	936784	959293	952864	1.03588e+06	880184	399481	505481	437336	561452	446051	1.88484e+06	1.92311e+06	1.7015e+06	1.64022e+06	1.70603e+06	490177	560778	693263	796912	793042	1.42601e+06	1.86233e+06	1.5776e+06	1.74558e+06	1.53454e+06	1.02717e+06	1.19641e+06	1.25505e+06	113109	838735	298332
PC 18:1_18:1_RT_12.82	12.821	786.6	+	1.61284e+08	PC 18:1_18:1	PC	60	15788.5	24128.8	30077.2	8.82701e+07	8.25783e+07	9.18524e+07	8.70478e+07	8.03121e+07	4.09192e+07	4.33334e+07	4.18018e+07	4.23508e+07	3.72432e+07	1.6104e+08	1.61284e+08	1.49535e+08	1.60783e+08	1.55826e+08	4.59234e+07	4.32244e+07	5.18027e+07	5.52445e+07	5.47741e+07	1.33645e+08	1.57907e+08	142243290	1.52254e+08	1.49683e+08	1.09896e+08	1.10468e+08	117930491	1.47858e+07	6.77273e+07	3.78039e+07
PC 18:1_20:3_RT_12.03	12.026	810.6	+	7.74438e+06	PC 18:1_20:3	PC	49	13376.3	6877.56	7121.6	4.87931e+06	4.58947e+06	4.42383e+06	4.34822e+06	4.21394e+06	1.92578e+06	1.99493e+06	2.17368e+06	1.9948e+06	1.7004e+06	7.74438e+06	6.91017e+06	6.63241e+06	7.16847e+06	7.12546e+06	2.08985e+06	1.94694e+06	2.32145e+06	2.5776e+06	2.54697e+06	5.28034e+06	6.92302e+06	5.80697e+06	5.96199e+06	5.32211e+06	4.74898e+06	5.3048e+06	4.67599e+06	436109	2.15264e+06	1.11751e+06
PC 18:1_20:4_RT_11.4	11.398	808.585	+	2.62675e+07	PC 18:1_20:4	PC	40	15029	8250.38	9632.71	1.70367e+07	1.64042e+07	1.79704e+07	1.71088e+07	1.64005e+07	6.82986e+06	7.4353e+06	6.91361e+06	6.75008e+06	6.16568e+06	2.62675e+07	2.53917e+07	2.3479e+07	2.55271e+07	2.52954e+07	6.62844e+06	6.65789e+06	8.50868e+06	8.42227e+06	8.14663e+06	2.23563e+07	2.4805e+07	2.29861e+07	2.4081e+07	2.4869e+07	1.56689e+07	1.71965e+07	1.84882e+07	1.93769e+06	1.05738e+07	5.58467e+06
PC 26:0_RT_8.79	8.792	650.476	+	308725	PC 26:0	PC	13	10422.9	5475.48	5927.17	25308.9	24833.3	16514.7	17355.8	17845.7	45777.1	51104.4	52054.4	42598.9	34057.9	133981	137934	126019	141938	129964	42642.7	42270.2	66221	56790.8	58293.8	229622	278084	251374	308725	122523	115691	112760	134712	5784.62	51888.5	17522.8
PC 28:0_RT_10.02	10.022	678.507	+	6.47672e+06	PC 28:0	PC	31	9900.13	5130.77	5387.59	2.06389e+06	1.94586e+06	2.19106e+06	1.97723e+06	1.85026e+06	961304	983315	869811	931964	756139	3.69575e+06	3.69957e+06	3.44622e+06	3.69107e+06	3.43653e+06	1.94399e+06	1.81934e+06	2.3072e+06	2.36933e+06	2.33136e+06	5.43453e+06	6.45783e+06	4.36208e+06	6.47672e+06	2.85513e+06	3.0472e+06	3.19107e+06	3.54276e+06	277062	1.63727e+06	745064
PC 28:1_RT_8.92	8.915	676.491	+	348941	PC 28:1	PC	13	14292.5	7033.78	8025.72	29051.1	32968.8	37282.1	31996.3	33608.1	36912.2	42679.8	32250.1	37387.9	29073.6	187335	184829	191681	187805	206931	78037.2	62866.9	66844	99789.4	112615	251673	348941	283981	347748	169387	157049	165014	135888	7305.43	51540.1	16671.7
PC 29:0_RT_10.67	10.668	692.522	+	737971	PC 29:0	PC	30	10370.4	4979.67	5391.31	523945	469935	562801	492324	493740	173146	181170	173029	171092	147979	474366	210974	434750	474999	446373	386631	336303	419887	460801	461465	594199	737971	702950	708789	415830	422748	474534	524853	32888.6	237207	116752
PC 29:2_RT_10.51	10.508	688.492	+	139794	PC 29:2	PC	4	11268.6	6012.67	6280.99	63894.6	43431.5	57967	54375.4	51488.5	54003.4	76694.8	87597.9	59637	56555.2	70597	53722.7	54152.8	62707.1	71674.9	104328	109071	126841	139794	138927	36805.8	44424.4	74249.7	46900.6	91229.8	67549.7	70348.3	93009.8	6296.05	24397.5	15329.7
PC 30:0_RT_10.67	10.672	750.527	-	166406	PC 30:0	PC	17	2802.93	3334.16	4267.36	97935.8	89402.8	101373	90945.9	83741.5	21649.9	25162.3	19386.9	21486.5	20743.5	76750.5	99953.2	79660.7	92126.7	69695.9	62929.4	57957.9	81161.4	84766.3	77048.5	96916.5	123730	166406	134985	75748.4	73987	89352.9	87820.4	4076.44	36442.5	10289.8
PC 30:1_RT_12.37	12.37	704.52	+	373999	PC 30:1	PC	17	10819.1	5696.68	6045.67	89709.8	53989.5	68069.1	49196.6	30064.8	87739.5	108436	64296.1	65991.4	90288.4	293462	346593	313763	308750	311580	100759	111492	106138	125582	139764	294711	319832	326767	373999	309203	228246	167856	205811	10697.7	103973	39283.9
PC 31:0_RT_12	12.004	720.553	+	4.59917e+06	PC 31:0	PC	31	11359.4	5840.55	6047.79	4.51204e+06	4.13541e+06	4.59917e+06	4.1679e+06	3.88496e+06	1.38989e+06	1.55979e+06	1.46867e+06	1.47056e+06	1.23416e+06	2.71362e+06	2.75667e+06	2.46018e+06	2.67547e+06	2.66926e+06	2.29429e+06	2.12573e+06	2.84915e+06	2.85804e+06	2.89328e+06	2.54662e+06	3.13478e+06	2.76075e+06	3.07711e+06	2.48866e+06	2.87695e+06	3.20333e+06	3.31313e+06	260833	1.49304e+06	725150
PC 31:0_RT_14.33	14.333	720.553	+	856590	PC 31:0	PC	12	8490.98	6286.62	6769.77	138564	117377	125106	149074	125099	109327	86661.8	124981	161306	113027	670630	742803	630317	628476	619427	100712	79242.8	140304	127755	120861	722195	851309	856590	844563	569124	347527	355520	380444	33223.1	222972	89562.9
PC 31:1_RT_10.78	10.78	718.538	+	2.2286e+06	PC 31:1	PC	31	13803.9	6701.55	7755.05	1.47599e+06	1.09615e+06	1.35533e+06	1.53814e+06	1.03528e+06	1.07359e+06	1.16497e+06	934426	1.21236e+06	835626	1.67939e+06	1.76182e+06	1.37317e+06	1.57286e+06	1.52482e+06	1.39823e+06	1.29797e+06	2.00798e+06	1.98011e+06	1.96403e+06	1.81567e+06	2.04708e+06	2.04228e+06	2.2286e+06	1.53562e+06	1.69168e+06	1.34164e+06	1.95519e+06	112780	812630	397995
PC 31:2_RT_9.79	9.786	716.523	+	268510	PC 31:2	PC	12	13307.6	5866.72	6447	75924.8	73386.6	78371.3	75685.8	61796.8	200927	221129	207616	218972	173414	98568	79771.7	77836.9	85037.3	82010.2	205269	176357	232361	268510	250633	108480	159341	122467	137877	81002.5	137007	165429	207795	11805.2	81956.3	31189.5
PC 31:2_RT_11.8	11.803	716.519	+	2.39971e+06	PC 31:2	PC	25	13060.2	6687.08	7534.32	1.32135e+06	1.16433e+06	1.26319e+06	1.15677e+06	1.18335e+06	1.04786e+06	1.0765e+06	980225	1.01296e+06	919751	1.39093e+06	1.80479e+06	1.6536e+06	1.2985e+06	1.53566e+06	1.36773e+06	1.19543e+06	1.55704e+06	1.5133e+06	1.53132e+06	1.48386e+06	1.85589e+06	2.39971e+06	1.16688e+06	1.21485e+06	1.30139e+06	1.35835e+06	1.16016e+06	170212	835160	471254
PC 31:3_RT_9.43	9.426	714.509	+	85791	PC 31:3	PC	7	9372.54	4385.6	4563.77	5303.5	5195.98	4966.01	14204.2	11532.2	64831.6	77434.4	74403.7	66677.6	63833.2	27080	23257.5	19338.7	16306.5	23251.1	65683.7	65439.4	75045.8	78581.1	85791	53318.2	54835.9	36675.1	53324.8	21457.6	53567.9	59736.4	64531	4269.63	15906.5	8061.5
PC 32:0_RT_12.01	12.005	778.56	-	972068	PC 32:0	PC	30	3513.02	3963.72	4658.92	972068	918627	951678	925210	873699	319293	332649	296945	306861	262453	616656	575166	503836	465722	453220	492166	465984	572725	607295	674426	527609	621781	569655	688724	493595	616551	662025	749124	56920.5	341527	153749
PC 32:1_RT_11.43	11.434	732.553	+	1.32602e+08	PC 32:1	PC	62	12703.4	6794.32	7604.69	9.41414e+07	9.19235e+07	9.7869e+07	8.78292e+07	8.10593e+07	7.49601e+07	8.33723e+07	7.96138e+07	7.97235e+07	6.89531e+07	114044007	1.13256e+08	9.25099e+07	9.56759e+07	1.10933e+08	1.10146e+08	1.00239e+08	1.32602e+08	1.15199e+08	1.0506e+08	113394271	1.2497e+08	1.15667e+08	1.25543e+08	8.71204e+07	1.0815e+08	1.12853e+08	9.81617e+07	1.31218e+07	6.81527e+07	3.50961e+07
PC 32:1_RT_13.71	13.71	732.552	+	953702	PC 32:1	PC	25	9375.79	7147.01	7272.36	276975	106662	239456	248367	212347	228517	253201	258674	246521	244224	826535	897431	786075	683932	693271	268237	191126	270578	352144	328743	935995	921190	922650	953702	720630	479109	516132	582610	40096.4	269627	132494
PC 32:2_RT_10.31	10.311	730.538	+	6.19818e+06	PC 32:2	PC	33	13367.4	8486.93	8711.48	3.99078e+06	3.69496e+06	4.12595e+06	3.52457e+06	3.66457e+06	2.70273e+06	1.12816e+06	1.512e+06	1.613e+06	1.0109e+06	4.5184e+06	4.38494e+06	3.82978e+06	4.61052e+06	4.2463e+06	3.75625e+06	3.61054e+06	4.48341e+06	5.30107e+06	5.05555e+06	3.8515e+06	4.58157e+06	3.92022e+06	4.7205e+06	3.8784e+06	3.11608e+06	6.19818e+06	3.56702e+06	361002	1.60288e+06	773603
PC 32:2_RT_11	11.001	730.538	+	1.16031e+06	PC 32:2	PC	30	26696.5	7881.88	8527.17	746840	640753	760569	693552	623101	329132	329277	356673	301999	289452	1.16031e+06	1.09528e+06	1.04576e+06	1.08438e+06	1.0088e+06	441262	413596	584908	550482	648069	940813	1.14047e+06	1.057e+06	1.11919e+06	1.0172e+06	788586	844053	942809	68503.2	409462	189243
PC 32:2_RT_12.44	12.442	730.535	+	408269	PC 32:2	PC	24	12492.5	5958.93	6835.42	222175	156831	274251	206039	213815	100021	105027	100007	95048.7	70646.7	341733	408269	339628	372210	308593	162070	145465	182110	206669	165212	292667	360651	321082	330648	339807	219600	254830	272127	12031.3	128980	71711.6
PC 32:3_RT_11.32	11.322	728.519	+	563611	PC 32:3	PC	14	9695.13	5113.64	6324.8	406063	399051	325993	392611	408420	133356	148961	167919	150025	205422	320567	421130	327901	350631	388822	500355	465736	448308	367046	563611	426677	493668	461145	529718	545163	306734	387022	428667	100481	312074	231453
PC 32:4_RT_10.14	10.138	726.504	+	346145	PC 32:4	PC	26	38902.4	6618.34	6506.08	157675	133763	95322.4	94681.3	93547.4	88140.3	103350	101199	101343	89814.2	208431	216677	190385	207615	236114	212498	158625	217367	253522	224830	282206	319682	269485	346145	188593	183250	220245	220638	8997.26	113215	61723.4
PC 33:0_RT_13.09	13.09	748.585	+	1.88898e+06	PC 33:0	PC	30	25561	10369.1	10634.9	1.41109e+06	1.35277e+06	1.55773e+06	1.39669e+06	1.32505e+06	1.06293e+06	1.10335e+06	1.04131e+06	914688	472689	1.4877e+06	1.44816e+06	601294	1410741	1.30945e+06	1.10795e+06	1.10132e+06	1.46603e+06	1.44863e+06	1.44245e+06	1.41836e+06	1.88898e+06	1.67877e+06	1.75446e+06	1.30421e+06	1.41018e+06	1.50487e+06	1.35899e+06	128378	738441	387758
PC 33:0_RT_13.37	13.367	748.585	+	2.41524e+06	PC 33:0	PC	31	61532.9	6521.65	6802.36	2.13078e+06	2.08083e+06	2.33018e+06	2.2916e+06	1.92576e+06	1.17899e+06	1.27921e+06	1.23638e+06	1.26181e+06	1.1024e+06	2.1986e+06	2.36366e+06	1.91467e+06	2.15451e+06	2.00449e+06	1.29999e+06	1.13681e+06	1.57928e+06	1.67204e+06	1.66956e+06	1.9403e+06	2.32452e+06	2.0962e+06	2.41524e+06	2.03928e+06	1.78545e+06	1.98894e+06	2.12667e+06	163833	926959	484471
PC 33:1_RT_12.09	12.09	746.569	+	1.91143e+07	PC 33:1	PC	31	14581.9	6874.55	7088.79	1.51856e+07	1.35142e+07	1.48518e+07	1.41765e+07	1.32103e+07	1.07065e+07	1.2469e+07	1.12356e+07	1.14517e+07	1.03407e+07	1.55034e+07	1.48831e+07	1.31834e+07	1.56348e+07	1.50789e+07	1.40133e+07	1.30395e+07	1.71495e+07	1.81519e+07	1.75764e+07	1.54041e+07	1.91143e+07	1.7071e+07	1.83903e+07	1.3895e+07	1.4664e+07	1.71876e+07	1.70563e+07	1.42318e+06	7.66323e+06	3.96306e+06
PC 33:1_RT_12.91	12.907	746.569	+	1.51193e+06	PC 33:1	PC	28	14823.7	22730.3	28436.3	981146	896762	891028	908173	801903	610706	608004	558598	579639	541438	533853	612906	512974	579824	539599	1.16046e+06	1.24611e+06	1.46203e+06	1.48149e+06	1.51193e+06	816530	967510	793798	1.00921e+06	535697	965776	1.01084e+06	967754	59865.8	501279	244335
PC 33:1_RT_14.39	14.392	746.569	+	9.29467e+06	PC 33:1	PC	31	9185.79	7523.78	8028.38	2.12738e+06	2.32371e+06	2.77167e+06	1.78503e+06	2.12162e+06	1.74499e+06	3.75166e+06	3.29901e+06	3.48208e+06	3.1588e+06	7.06915e+06	7.06479e+06	6.52491e+06	6.81467e+06	6.88122e+06	2.97928e+06	2.74528e+06	3.4492e+06	3.69918e+06	3.76288e+06	7.8468e+06	9.29321e+06	8.20894e+06	9.29467e+06	5.36215e+06	5.26368e+06	5.39498e+06	5.84672e+06	551395	3.20849e+06	1.55472e+06
PC 33:2_RT_10.89	10.887	744.554	+	1.58165e+06	PC 33:2	PC	7	15585	7732.38	8360.79	1.27199e+06	741819	724760	1.28117e+06	687665	367278	431927	418442	432910	216527	1.58165e+06	1.05747e+06	947166	1.48226e+06	1.00646e+06	650343	670887	952482	965336	1.43278e+06	978313	1.24504e+06	1.06751e+06	1.20994e+06	1.02322e+06	769132	820515	915719	74843.5	513558	209439
PC 33:2_RT_13.1	13.104	744.554	+	1.3243e+07	PC 33:2	PC	31	19676.1	7981.83	8049.71	9.84871e+06	9.23115e+06	1.02783e+07	9.88571e+06	9.12418e+06	6.10494e+06	6.46143e+06	6.41104e+06	6.41835e+06	5.42883e+06	1.3243e+07	1.11579e+07	1.25778e+07	1.30749e+07	1.29229e+07	6.79482e+06	4.3441e+06	6.86062e+06	8.2038e+06	8.05022e+06	1.0323e+07	1.20127e+07	1.13108e+07	1.21203e+07	1.26687e+07	1.01652e+07	1.02873e+07	1.12219e+07	1.25072e+06	6.0853e+06	3.2642e+06
PC 33:3_RT_12.02	12.015	742.535	+	970845	PC 33:3	PC	16	11141.6	5728.55	5931.82	772627	721070	970845	684634	711565	352543	286567	213979	390784	333488	664126	564994	621756	593368	653034	585168	511715	721684	610047	657859	431458	595720	590985	769591	595007	554780	625266	627878	80109.7	237451	162230
PC 33:3_RT_12.23	12.231	742.534	+	1.69544e+06	PC 33:3	PC	20	9003.33	5184.72	5643.14	140321	223840	70596.5	124145	159064	274031	284584	213979	345400	202143	1.562e+06	1.69544e+06	1.53785e+06	1.4551e+06	1.65958e+06	175525	176663	229658	232210	286808	1.41895e+06	1.65549e+06	1.53994e+06	1.50079e+06	1.49107e+06	754269	801290	1.00151e+06	87610.5	348848	179072
PC 33:5_RT_10.46	10.458	738.507	+	990986	PC 33:5	PC	30	284460	5869.45	6087.23	990986	913814	935796	916558	862056	528732	594004	588015	595726	526326	933049	907473	819867	861789	893182	768680	754576	914530	953248	898191	704506	846756	696518	775029	882796	821388	905060	980602	77452.4	503798	252793
PC 33:6_RT_9.95	9.952	736.491	+	196138	PC 33:6	PC	12	10351.4	16886	15863.6	75778.8	90116.1	110870	89618.8	87709.5	140811	107054	104729	95664.3	78473.6	153386	144423	153030	137755	163231	111581	102863	133944	122526	121904	143653	196138	159227	167233	158767	147758	145048	161839	8373.99	80943.9	36443.7
PC 34:1_RT_13.72	13.721	760.592	+	750183	PC 34:1	PC	2	13010.9	9918.03	10092	633378	369148	371021	323036	235144	280195	284546	205626	61211.8	257994	580373	40578.4	713490	394324	750183	359832	387099	388072	363422	372525	464615	508475	379475	464597	407740	478950	335652	459873	32078.4	211075	145429
PC 34:2_RT_11.67	11.671	758.569	+	5.35193e+07	PC 34:2	PC	30	12272.7	6514.56	6997.38	4.16265e+07	3.75051e+07	4.4787e+07	4.1342e+07	3.67833e+07	2.75323e+07	2.89858e+07	2.69639e+07	2.75109e+07	2.27642e+07	4.20737e+07	4.37503e+07	3.97218e+07	4.17541e+07	3.99022e+07	3.57749e+07	3.41511e+07	44450188	4.77474e+07	4.65064e+07	3.87518e+07	4.49511e+07	4.32714e+07	4.4586e+07	4.23607e+07	3.84864e+07	4.83026e+07	5.35193e+07	3.29932e+06	1.77264e+07	6.72604e+06
PC 34:3_RT_12.65	12.65	756.548	+	754750	PC 34:3	PC	19	9023.79	4726.74	4982.98	550651	709816	754750	726662	656313	484401	619925	593642	654910	623088	499594	482494	506239	402007	611762	707514	553197	703428	699959	583287	584955	557230	623509	506713	607068	544802	446975	541660	225625	470101	505842
PC 34:4_RT_10.1	10.102	754.538	+	3.08695e+06	PC 34:4	PC	31	10380.8	5778.65	5886.15	1.77891e+06	1.67474e+06	1.75317e+06	1.72357e+06	1.57943e+06	528189	529732	450986	555798	460480	1.9047e+06	1.90153e+06	1.68366e+06	1.93527e+06	1.81981e+06	986557	896198	1.18985e+06	1.22414e+06	1.22263e+06	2.3841e+06	2.9896e+06	2.73929e+06	3.08695e+06	1.71322e+06	1.68011e+06	1.6952e+06	1.89164e+06	135714	854938	431736
PC 34:5_RT_9.28	9.282	752.522	+	241297	PC 34:5	PC	23	9265.36	4886.68	5368.49	205050	213954	241297	192972	175507	42681.8	36447.2	34708.5	34831.1	26679	164533	153651	140627	141641	137297	66035.8	73766.1	109041	105534	130778	191672	219405	209740	207673	118760	135870	147757	164832	9634.98	70308.5	34788.2
PC 35:0_RT_12.27	12.269	776.628	+	3.06586e+06	PC 35:0	PC	30	12167.9	7009.8	7135.63	2.77389e+06	2.70613e+06	3.06586e+06	2.90832e+06	2.49951e+06	2.17037e+06	2.50396e+06	2.43881e+06	2.24352e+06	1.91044e+06	2.92472e+06	2.72419e+06	2.70644e+06	2.90539e+06	2.73957e+06	1.31836e+06	1.27179e+06	1.73333e+06	2.00778e+06	2.13127e+06	1.6651e+06	2.26457e+06	2.11497e+06	2.43732e+06	2.84166e+06	2.27231e+06	2.634e+06	3.0213e+06	9946.63	768033	142127
PC 35:0_RT_14.46	14.458	776.619	+	520474	PC 35:0	PC	29	13725.9	9995.59	10786.1	203085	219655	222400	240884	152174	135991	194809	163166	173591	155785	432970	421577	266766	415170	399557	154377	122686	187302	191830	165685	450976	520474	121862	520374	407341	302010	299690	349857	13603.8	152333	69246.9
PC 35:1_RT_13.41	13.412	774.601	+	1.10503e+07	PC 35:1	PC	31	158517	9645.07	10060.2	1.0718e+07	1.03376e+07	1.0859e+07	1.0684e+07	9.92438e+06	6.92086e+06	7.35965e+06	7.19369e+06	6.84327e+06	5.90872e+06	1.06174e+07	1.03062e+07	8.19447e+06	8.90977e+06	1.01268e+07	7.15422e+06	6.72198e+06	8.88839e+06	9.23625e+06	9.66661e+06	9.31878e+06	1.10503e+07	1.03301e+07	1.04069e+07	9.50797e+06	9.32705e+06	9.831e+06	1.08254e+07	671549	4.17967e+06	2.37281e+06
PC 35:2_RT_12.16	12.155	772.585	+	1.07825e+07	PC 35:2	PC	31	16740.7	7892.3	8616.71	6.06471e+06	5.74806e+06	6.72635e+06	5.50526e+06	5.5944e+06	3.05128e+06	3.42323e+06	2.85203e+06	3.30072e+06	2.33619e+06	9.51289e+06	9.89237e+06	8.49455e+06	9.53683e+06	9.80983e+06	4.17501e+06	3.70534e+06	4.90411e+06	5.35365e+06	5.51912e+06	7.81606e+06	9.34284e+06	9.42407e+06	1.07825e+07	8.94628e+06	5.47974e+06	5.75515e+06	8.14387e+06	538161	3.77914e+06	1.82335e+06
PC 35:2_RT_12.97	12.965	772.586	+	507806	PC 35:2	PC	21	14452.1	9511.08	9739.58	125161	233146	329223	298678	254741	62546.1	31653.4	19141.7	60481.3	64565.5	349798	316144	338686	356537	313160	166908	147637	187380	224264	238424	354295	507806	448534	469581	361164	296445	236757	264350	10979.1	129761	53822.4
PC 35:2_RT_14.35	14.352	772.582	+	440296	PC 35:2	PC	22	9314.72	6837.42	7426.54	372366	303511	417056	316663	198461	124756	159634	126790	125361	109649	372226	429716	420636	440296	417183	94435.5	108783	151306	136426	181757	230654	288184	277006	289012	401218	233461	270220	349189	18563.2	172354	67287.4
PC 35:3_RT_11.13	11.125	770.572	+	446931	PC 35:3	PC	13	22239.7	10784.9	11667.9	267305	237774	215243	175352	212088	122168	92637.8	192431	113898	76541	304734	265933	355369	344982	252196	169093	239184	214297	228951	239255	390257	446931	353577	347373	355396	276333	256026	268243	21416.2	136839	46508.3
PC 35:3_RT_13.57	13.573	770.568	+	1.46327e+06	PC 35:3	PC	12	13811.8	6797.46	7360.83	54039.6	48456.9	52069	131882	51647.9	252842	113485	267676	109803	197452	1.25293e+06	1.23689e+06	1.24325e+06	1.14345e+06	905267	214922	156856	108050	41437.3	260588	1.33808e+06	1.26954e+06	960374	1.46327e+06	1.11177e+06	625254	535636	699824	54488.6	277196	185926
PC 35:4_RT_10.74	10.737	768.556	+	410953	PC 35:4	PC	23	10401.2	5049.6	5403.65	300943	277010	287050	265473	245225	89887.9	67613.7	81427.3	80753.1	67281.4	220313	232466	185972	246094	237506	110942	100043	148765	178921	144549	243286	307974	296521	410953	220270	186382	230060	215285	12376.1	117968	49803.6
PC 35:4_RT_12.58	12.583	768.551	+	1.13466e+06	PC 35:4	PC	9	9360.29	5141.76	5420.5	379622	418529	348737	118033	109915	287376	317360	344768	341347	181092	961352	1.08346e+06	777015	1.01902e+06	910159	301195	272574	310043	260332	310610	954932	1.08375e+06	1.11781e+06	1.13466e+06	914755	461835	603671	651888	62982.7	330450	205595
PC 35:4_RT_12.98	12.979	768.553	+	1.64757e+07	PC 35:4	PC	31	12925.6	7334.45	7596.07	7.98462e+06	7.08875e+06	7.768e+06	7.55969e+06	7.18014e+06	5.01203e+06	5.28976e+06	5.22329e+06	4.92202e+06	4.63957e+06	1.48359e+07	1.36875e+07	1.39587e+07	1.50548e+07	1.32148e+07	5.8612e+06	5.24682e+06	6.39324e+06	6.70321e+06	6.85123e+06	1.39448e+07	1.61223e+07	1.52812e+07	1.64757e+07	1.32492e+07	9.81e+06	1.01323e+07	1.09383e+07	1.3144e+06	5.76734e+06	3.26904e+06
PC 35:5_RT_11.72	11.716	766.538	+	1.5207e+07	PC 35:5	PC	31	12284.7	6199.54	6726.27	1.12212e+07	1.08636e+07	1.15788e+07	1.15134e+07	1.06899e+07	5.11739e+06	5.73858e+06	5.41236e+06	5.5912e+06	4.83542e+06	1.38929e+07	1.45747e+07	1.38255e+07	1.44335e+07	1.4255e+07	6.46063e+06	5.31176e+06	7.51038e+06	7.77823e+06	7.50186e+06	9.90415e+06	1.32256e+07	1.26091e+07	1.2968e+07	1.38454e+07	1.09559e+07	1.11098e+07	1.5207e+07	1.51875e+06	6.35725e+06	3.56214e+06
PC 35:5_RT_12.08	12.077	766.537	+	2.24455e+06	PC 35:5	PC	30	16165.1	7620.94	7858.44	815344	785685	777246	723012	806695	564752	580411	606256	505110	506688	1.92465e+06	1.82767e+06	1.39625e+06	2.01036e+06	1.91884e+06	618624	469711	615688	771081	631191	1.62104e+06	2.10724e+06	1.84641e+06	2.24455e+06	1.70008e+06	1.1656e+06	1.36106e+06	1.70108e+06	138856	715969	339071
PC 35:6_RT_10.48	10.478	764.522	+	136971	PC 35:6	PC	4	7265.24	3881.85	4118.6	48656	32733.7	39025.1	66355.4	25006.3	58579.3	75352.3	46064.2	73930	66377	136971	49925.9	59444.1	62174.3	44861.6	81908.6	80310.4	81111.3	129682	107523	38438.8	60216.9	25307.5	33443.3	67281.6	67226	53374.6	69535.6	3954.28	40442.4	16190.6
PC 35:6_RT_10.84	10.835	764.522	+	1.42576e+06	PC 35:6	PC	31	13577.9	6468.77	7467.63	1.41815e+06	1.42576e+06	1.42284e+06	1.36078e+06	1.28756e+06	467369	461174	512110	520189	409290	1.16422e+06	1.33596e+06	1.10932e+06	1.1678e+06	1.09304e+06	725239	650851	818422	835684	801935	805601	952668	929777	935879	1.09426e+06	1.02255e+06	986439	993809	107938	592746	329572
PC 35:6_RT_11.21	11.209	764.523	+	5.02234e+06	PC 35:6	PC	31	9119.62	4904.8	5416.73	1.7175e+06	1.5397e+06	1.85662e+06	1.63025e+06	1.58068e+06	2.64752e+06	2.66825e+06	2.61441e+06	2.63419e+06	2.06002e+06	4.55127e+06	4.63889e+06	4.0788e+06	4.48796e+06	4.52251e+06	2.5452e+06	2.31342e+06	2.7812e+06	2.83759e+06	2.86929e+06	4.16294e+06	5.02234e+06	4.61699e+06	4.80995e+06	4.27912e+06	3.23306e+06	3.35417e+06	3.82159e+06	444040	2.05532e+06	1.22733e+06
PC 36:0_RT_15.39	15.387	790.631	+	2.65486e+06	PC 36:0	PC	31	11135.5	7392.47	7547.29	718948	695870	700907	726367	682812	1.05677e+06	1.08816e+06	1.04352e+06	991552	893501	1.94671e+06	1.93381e+06	1.83683e+06	1.89051e+06	1.93307e+06	766694	660022	842039	866016	953495	2.30077e+06	2.62093e+06	2.36165e+06	2.65486e+06	1.81586e+06	1.47291e+06	1.63168e+06	1.6087e+06	127365	769725	337893
PC 36:1_RT_14.1	14.1	788.616	+	9.05189e+07	PC 36:1	PC	62	13182.1	9262.49	9732.8	4.04013e+07	4.21075e+07	4.85409e+07	4.50566e+07	3.4442e+07	4.72108e+07	5.00181e+07	4.83263e+07	4.81783e+07	4.21644e+07	7.79729e+07	6.48846e+07	6.03408e+07	6.57267e+07	6.05478e+07	4.12683e+07	3.80496e+07	4.99599e+07	5.28164e+07	5.15659e+07	7.73873e+07	9.05189e+07	8.28261e+07	9.03898e+07	6.43254e+07	6.48578e+07	6.16656e+07	6.08078e+07	6.1624e+06	3.5035e+07	1.67368e+07
PC 36:3_RT_11.73	11.728	784.585	+	1.24263e+07	PC 36:3	PC	25	14451	7333.17	7912.36	9.0378e+06	8.11096e+06	9.74621e+06	8.41855e+06	7.45755e+06	3.9687e+06	2.73609e+06	4.12981e+06	3.88462e+06	3.12589e+06	1.03351e+07	8.3653e+06	8.03163e+06	1.2094e+07	8.88567e+06	3.66521e+06	4.56566e+06	5.96255e+06	7.33276e+06	6.58159e+06	7.47505e+06	9.24987e+06	1.14884e+07	1.24263e+07	7.58513e+06	9.47531e+06	9.39912e+06	1.04699e+07	707244	4.46941e+06	2.0051e+06
PC 36:3_RT_12.39	12.386	784.585	+	5.57487e+06	PC 36:3	PC	30	11202.8	5898.73	6260.1	3.50626e+06	3.19249e+06	3.6118e+06	3.24481e+06	3.16773e+06	1.22013e+06	1.42662e+06	1.32532e+06	1.28622e+06	1.17056e+06	5.31813e+06	4.81211e+06	4.68812e+06	5.31077e+06	5.01698e+06	2.25912e+06	1.83452e+06	2.40768e+06	1.72891e+06	2.68131e+06	4.3666e+06	5.4458e+06	4.88403e+06	5.57487e+06	4.92639e+06	3.75102e+06	3.79381e+06	4.04325e+06	314466	1.78239e+06	949844
PC 36:3_RT_14.04	14.035	784.583	+	960673	PC 36:3	PC	19	9372.21	6742.38	6774.14	506229	515186	466882	538096	515195	485838	494325	571994	543920	566256	401680	798008	727482	955236	834618	280497	464690	441391	526225	523131	677910	622103	960673	892259	809923	629982	645630	564932	97904.3	434948	242997
PC 36:4_RT_12.75	12.745	782.566	+	3.34332e+06	PC 36:4	PC	30	21079.3	27683.9	28651	2.28981e+06	2.45344e+06	2.24313e+06	2.41343e+06	2.20084e+06	2.84963e+06	2.87158e+06	2.9712e+06	2.89811e+06	3.09961e+06	1.78606e+06	1.73212e+06	2.5312e+06	2.37951e+06	1.83484e+06	2.27734e+06	3.34332e+06	2.65459e+06	3.14064e+06	3.09178e+06	2.50262e+06	2.38665e+06	2.71556e+06	2.90418e+06	2.30524e+06	1.67461e+06	2.18818e+06	2.005e+06	1.55534e+06	2.55859e+06	2.33228e+06
PC 36:4_RT_13.24	13.242	782.572	+	155254	PC 36:4	PC	6	14009.2	6364.77	6620.14	80509.2	90614.3	74638.5	63419.6	63867.9	112475	92200.5	65811.6	63499.8	66915.8	135440	118819	122671	98578.4	116187	110800	76374	109874	84425	106794	126612	125223	135855	155254	91415.5	129607	113975	129679	13137.9	24668.6	21641.7
PC 36:5_RT_10.15	10.154	780.554	+	3.32518e+06	PC 36:5	PC	8	57292.4	7229.83	7107.19	2.02248e+06	1.83598e+06	1.96775e+06	2.08141e+06	1.65394e+06	556322	651657	559670	553262	459635	2.56028e+06	3.09566e+06	1.61974e+06	2.60729e+06	2.85624e+06	833352	730588	676918	874074	986788	2.42189e+06	3.32518e+06	2.55154e+06	3.19753e+06	2.30426e+06	1.3069e+06	1.87074e+06	2.04355e+06	203841	914348	460481
PC 36:5_RT_10.5	10.497	780.553	+	4.07067e+06	PC 36:5	PC	31	10918.5	5736	6085.83	3.74505e+06	3.43076e+06	4.07067e+06	3.74575e+06	3.27978e+06	1.03558e+06	1.07952e+06	1.04535e+06	1.04508e+06	890235	3.59972e+06	3.47856e+06	3.11074e+06	3.34908e+06	3.2015e+06	1.67774e+06	1.62801e+06	2.06557e+06	2.15958e+06	2.15374e+06	3.28134e+06	4.01425e+06	3.69227e+06	3.85701e+06	3.15108e+06	2.82787e+06	2.93368e+06	3.24402e+06	239507	1.56873e+06	703611
PC 36:5_RT_11.66	11.664	780.547	+	2.06342e+06	PC 36:5	PC	17	13665.5	7131.06	7659.57	622540	1.05861e+06	954769	908056	1.02299e+06	796416	783412	866853	754092	836717	1.19739e+06	1.16438e+06	1.1503e+06	1.26372e+06	1.33671e+06	1.01509e+06	1.04529e+06	1.07523e+06	1.24104e+06	1.00219e+06	1.73469e+06	2.06342e+06	1.95184e+06	1.57322e+06	1.33031e+06	412797	1.27976e+06	1.40772e+06	163103	575912	411670
PC 36:6_RT_9.72	9.723	778.538	+	1.46702e+06	PC 36:6	PC	30	11446.8	4928.07	5330.68	388979	337421	401332	428069	365525	144850	158373	155595	184618	118664	1.03864e+06	971579	909190	1.08442e+06	938894	254861	253131	311585	338092	329521	1.10813e+06	1.46702e+06	1.24849e+06	1.45585e+06	979434	706162	793062	845646	44794.4	359620	147213
PC 36:6_RT_11.87	11.865	778.538	+	685814	PC 36:6	PC	12	8882.21	4577.88	5157.89	55111.2	90769.4	81285.6	685814	57450.4	93238.4	82965.5	110346	86283.1	84810.7	235023	232939	233722	280464	218534	100777	105536	117273	110122	122631	209912	254445	252128	262163	200440	194191	136600	143266	14034.1	90588.9	44463.1
PC 37:0_RT_13.62	13.622	804.658	+	1.04163e+07	PC 37:0	PC	31	16424.1	9565.36	10430.3	8.91414e+06	8.3797e+06	8.7613e+06	8.79372e+06	8.42338e+06	9.33333e+06	9.727e+06	9.71817e+06	9.02942e+06	8.51211e+06	9.76511e+06	9.36605e+06	8.9435e+06	9.33903e+06	1.04163e+07	6.85902e+06	6.55391e+06	7.67182e+06	8.47369e+06	8.13486e+06	6.89822e+06	8.98351e+06	9.14327e+06	9.31292e+06	9.71187e+06	8.73617e+06	8.45516e+06	9.81479e+06	245789	5.59888e+06	2.19405e+06
PC 37:1_RT_12.3	12.301	802.643	+	788046	PC 37:1	PC	22	10939.6	6267.27	6349.89	625127	692292	740004	689156	564178	387442	430047	400402	376790	299832	684914	788046	715676	605150	738271	265822	245247	371390	404345	411501	457225	644858	594938	652408	709593	564738	579858	679943	8893.01	159422	18320.2
PC 37:1_RT_12.51	12.509	802.643	+	1.28061e+06	PC 37:1	PC	20	13145.1	6681.38	7708.92	1.17692e+06	1.0646e+06	1.28061e+06	1.06988e+06	921530	502312	749011	599829	571777	380589	851651	887284	379324	832422	726629	333246	238035	368137	468460	544908	380646	750643	463308	575138	478490	684631	850309	897365	7042.66	144764	22369
PC 37:1_RT_14.7	14.698	802.628	+	1.09337e+06	PC 37:1	PC	29	11012.5	9105.03	9733.77	493994	543968	426343	517668	485366	268259	601166	543373	384001	283261	805682	1.09337e+06	723719	1.03513e+06	718653	343622	348515	373972	468186	386423	724990	825692	909091	850302	779728	533371	411666	536136	35371.7	305164	127255
PC 37:2_RT_13.41	13.414	800.616	+	3.4348e+06	PC 37:2	PC	31	155719	9474.82	9882.63	2.09425e+06	1.89788e+06	2.23345e+06	2.0944e+06	1.87172e+06	998063	1.25777e+06	1.17892e+06	1.16238e+06	920516	3.37116e+06	3.4348e+06	2.676e+06	3.34274e+06	3.27013e+06	905588	798570	1.1452e+06	1.25035e+06	1.28754e+06	2.49961e+06	2.7217e+06	2.49853e+06	2.58945e+06	3.15648e+06	2.21346e+06	2.22803e+06	2.63233e+06	159084	1.07909e+06	440827
PC 37:4_RT_12.03	12.033	796.585	+	739767	PC 37:4	PC	25	9478.3	4997.4	5093.61	421506	440957	492552	451054	406108	167840	164548	157554	134907	111674	445730	464650	471544	443118	441188	167287	212163	251477	229711	221440	511770	721997	588681	739767	210513	383680	430473	473024	18324.8	197842	90837.3
PC 37:4_RT_13.91	13.905	796.583	+	934332	PC 37:4	PC	22	7559.58	5697.59	6353.67	178010	201772	157079	104679	98123.8	243605	284689	267177	243669	217719	780939	735664	729932	715569	749655	238488	227170	276855	249987	249108	805732	934332	867696	821480	693880	509474	523416	586769	46085.5	268466	137981
PC 37:5_RT_10.81	10.807	794.572	+	493178	PC 37:5	PC	20	18669.9	8894.67	10268.1	303183	271032	289296	373841	342971	29653.2	79311.3	69198.9	61291.2	41774.8	488364	408459	451500	416042	450759	89399.8	63977.6	96785	117458	101884	313818	454421	493178	433575	411456	214565	286577	337161	22589.4	140382	45811.4
PC 37:5_RT_12.96	12.955	794.565	+	1.91057e+06	PC 37:5	PC	22	10988	7430.51	7609.03	523041	445863	319747	482272	401781	522292	531632	432126	481937	397926	1.90303e+06	1.91057e+06	1.77065e+06	1.83145e+06	1.75768e+06	291032	263578	231418	384185	297054	1.59621e+06	1.79046e+06	1.77914e+06	1.5239e+06	1.88527e+06	612803	834087	941469	297787	234431	406549
PC 37:5_RT_13.09	13.089	794.575	+	1.77914e+06	PC 37:5	PC	4	15942.6	35315.6	32671.1	152489	147319	163479	83640.2	180678	68130.2	336933	212802	125907	213331	277651	336938	251162	630817	326054	88449.2	82886.1	60423.7	104249	297054	71318	863943	1.77914e+06	1.5239e+06	231813	85968.2	800250	677204	297787	101023	164612
PC 37:6_RT_10.32	10.323	792.553	+	135044	PC 37:6	PC	6	7663.67	4865.63	4994.37	22180.1	14202.1	29275.6	70574.2	6877.04	6113.11	6092.59	6567.76	6415.96	6105.8	81647.1	88107.8	88397.8	104085	91726.3	6515.22	6723.11	7187.5	7467.15	6941.33	108098	127266	99145.2	135044	80758.3	22026.6	23588.9	34945.1	5103.1	6160.07	17450
PC 37:6_RT_12.2	12.196	792.556	+	1.03555e+06	PC 37:6	PC	21	13242.9	6468.79	7365.83	513384	493352	493354	491085	402155	210747	243479	204200	227340	200121	854420	923988	748358	923359	877939	386241	360246	432859	406190	383269	790130	787661	1.03555e+06	1.01194e+06	849604	530475	588352	668770	40139.5	318588	195663
PC 37:6_RT_12.52	12.522	792.554	+	7.42304e+06	PC 37:6	PC	31	10262	5387.46	6216.01	1.15215e+06	1.08116e+06	1.26926e+06	1.12597e+06	1.05741e+06	1.22431e+06	1.42997e+06	1.17554e+06	1.35567e+06	999000	6.229e+06	6.09337e+06	5143294	5.89329e+06	5.55876e+06	1.32008e+06	1.17263e+06	1.55033e+06	1.521e+06	1.5657e+06	6.07541e+06	7.42304e+06	6.69768e+06	7.24493e+06	5.54869e+06	3.44125e+06	3.72604e+06	3.80828e+06	419797	1.889e+06	1.02919e+06
PC 38:1_RT_15.31	15.313	816.647	+	2.92747e+06	PC 38:1	PC	26	12740.9	8127.54	8655.05	936195	871230	1.13408e+06	1.10164e+06	881297	506690	511089	417445	568794	525800	2.69369e+06	2.64416e+06	2716555	2.92747e+06	2.50246e+06	389043	318347	468724	583154	533927	2.1991e+06	2.35188e+06	2.64808e+06	2.24884e+06	2.50442e+06	1.39883e+06	1.34083e+06	1.80235e+06	164287	641981	386952
PC 38:1_RT_15.45	15.445	816.638	+	2.64808e+06	PC 38:1	PC	5	12373.1	9251.69	8990.86	97827	871230	65955.6	1.10164e+06	75213.5	446086	511089	343062	568794	258584	1.90513e+06	2.64416e+06	1.86976e+06	2.09811e+06	1.59487e+06	550260	361692	261803	583154	622264	2.1991e+06	1.18048e+06	2.64808e+06	2.24884e+06	1.31451e+06	1.39883e+06	1.34083e+06	1.1372e+06	21915.4	268423	183388
PC 38:2_RT_14.06	14.059	814.631	+	1.49705e+07	PC 38:2	PC	31	12571.1	8833.12	9281.62	4.86862e+06	4.54343e+06	6.29776e+06	5.56063e+06	4.28552e+06	3.46352e+06	3.64092e+06	4.32986e+06	3.59131e+06	3.35857e+06	1.32616e+07	1.49705e+07	1.38721e+07	1.40024e+07	1.39448e+07	2.5948e+06	2.40259e+06	3.03241e+06	3.78994e+06	3.87625e+06	7.96996e+06	1.02505e+07	8.29301e+06	9.1368e+06	1.31522e+07	7.01493e+06	8.77992e+06	7.48846e+06	804305	4.48496e+06	1.79432e+06
PC 38:3_RT_12.96	12.961	812.617	+	2.56191e+06	PC 38:3	PC	3	17619	11595.2	11873.8	1.31625e+06	1.20771e+06	1.58392e+06	1.3647e+06	1.13186e+06	595301	680216	579164	615182	535029	2.48724e+06	2.56191e+06	2.47544e+06	2.38236e+06	1.55715e+06	549862	506082	712126	745678	713606	1.86003e+06	1.88235e+06	1.7687e+06	1.93811e+06	2.00767e+06	1.46703e+06	1.47113e+06	1.54717e+06	125887	765121	348295
PC 38:3_RT_13.3	13.298	812.616	+	6.23924e+06	PC 38:3	PC	31	14582.2	7105.52	7738.48	2.84262e+06	3.05286e+06	3.56665e+06	3.31988e+06	2.9777e+06	2.48427e+06	2.75524e+06	2.58199e+06	2.42413e+06	2.24084e+06	6.19224e+06	6.23924e+06	5.65575e+06	5.57622e+06	5.9726e+06	2.16132e+06	1.9462e+06	2.5994e+06	2.43594e+06	2.56909e+06	5.37492e+06	6.0414e+06	6.02096e+06	6.07114e+06	5.23412e+06	3.60769e+06	4.48737e+06	5.0944e+06	386945	1.99381e+06	1.05589e+06
PC 38:3_RT_13.73	13.726	812.616	+	1.48329e+06	PC 38:3	PC	30	8444.6	6437.18	6550.07	653397	573959	754751	649809	566799	288890	330344	316420	284151	279446	1.48329e+06	1.40803e+06	1.17441e+06	1.38282e+06	1.3797e+06	312726	276455	402326	402514	386476	1.09792e+06	1.44023e+06	1.31703e+06	1.40676e+06	1.32438e+06	894096	872363	1.04735e+06	51593.4	395000	186842
PC 38:4_RT_12.3	12.301	810.6	+	5.45302e+06	PC 38:4	PC	14	12228.9	7005.95	7098.3	2.66877e+06	2.41653e+06	3.04095e+06	2.61615e+06	2.34545e+06	2.51855e+06	2.57004e+06	2.30631e+06	2.5276e+06	2.13802e+06	5.4189e+06	4.81559e+06	4.95634e+06	4.96613e+06	5.00284e+06	2.67652e+06	2.54313e+06	3.20764e+06	3.32323e+06	3.4162e+06	4.7458e+06	4.30141e+06	5.12628e+06	5.45302e+06	4.53555e+06	3.85255e+06	4.26844e+06	4.6907e+06	317667	1.75586e+06	929023
PC 38:4_RT_12.68	12.683	810.6	+	8.39399e+06	PC 38:4	PC	31	11175.5	6003.78	6026.66	4.64653e+06	4.12626e+06	4.47766e+06	4.53322e+06	4.07308e+06	2.04502e+06	2.14061e+06	2.45174e+06	2.13854e+06	1.85341e+06	6.89042e+06	6.04213e+06	6.0431e+06	6.30121e+06	6.04473e+06	2.14118e+06	2.08946e+06	2.70218e+06	2.36212e+06	2.65175e+06	7.86781e+06	8.21776e+06	7.24507e+06	8.39399e+06	6.8809e+06	4.10187e+06	5.55045e+06	5.00362e+06	695765	3.23808e+06	1.95605e+06
PC 38:4_RT_14.09	14.094	810.598	+	1.60938e+06	PC 38:4	PC	17	11590.2	8143.93	8557.45	899530	1.08304e+06	1.05202e+06	1.03823e+06	949278	512606	1.09979e+06	1.06848e+06	1.02075e+06	987541	1.60938e+06	1.53529e+06	1.10621e+06	1.60413e+06	1.54199e+06	1.02779e+06	924289	929996	857781	1.11759e+06	1.30165e+06	655105	1.55082e+06	1.43536e+06	1.5102e+06	712869	467429	1.49299e+06	195607	946954	505392
PC 38:5_RT_10.35	10.349	808.576	+	689958	PC 38:5	PC	9	8979.68	5701.17	5852.01	139418	103942	158263	150179	141803	204246	95168.1	130695	186768	196351	206179	181345	128707	131350	302840	178044	154632	205074	329231	176523	218345	114614	689958	129189	144418	103808	87011.5	106193	36009.8	92102	84052.2
PC 38:5_RT_11.84	11.843	808.584	+	5.14538e+06	PC 38:5	PC	21	14124.3	7262.24	8182.35	2.9584e+06	2.52688e+06	3.13903e+06	2.00941e+06	2.28157e+06	871013	904227	829646	1.1062e+06	745201	3.65598e+06	3.6704e+06	3.25723e+06	3.28772e+06	3.22313e+06	1.26184e+06	1.07623e+06	1.28983e+06	1.45046e+06	1.37157e+06	3.75807e+06	5.03732e+06	3.77543e+06	5.14538e+06	4.62107e+06	2.3849e+06	2.97243e+06	2.53871e+06	233845	1.44241e+06	747706
PC 38:5_RT_12.84	12.84	808.581	+	1.74275e+06	PC 38:5	PC	29	14029.6	22184.6	27653.7	885582	983537	988645	1.13039e+06	996286	662661	497704	726282	666564	686724	1.61027e+06	1.50136e+06	1.63605e+06	1.64497e+06	1.52538e+06	780271	609283	747915	693014	855673	1.50806e+06	1.74275e+06	1.4285e+06	1.5999e+06	1.68346e+06	1.04974e+06	1.14422e+06	977175	436452	961420	670844
PC 38:6_RT_10.84	10.841	806.57	+	8.33808e+06	PC 38:6	PC	3	9408.18	4499.94	5194.79	2.8075e+06	2.38361e+06	8.33808e+06	2.02635e+06	2.05062e+06	49912.4	79731.7	75203.1	64628.3	47907.8	397073	346102	326250	321763	560604	92288.5	72232.3	150569	92149.8	101323	335879	417961	278103	330354	373910	295596	306304	1.83264e+06	19757.9	162880	78236
PC 38:6_RT_11.96	11.959	806.564	+	382634	PC 38:6	PC	30	10473.3	5384.96	5650.02	295402	317628	303492	289863	258240	201470	248108	256921	212303	219940	360513	311113	327497	329752	288457	275903	252376	262327	295966	281693	332962	370124	382634	366186	308841	292813	296686	305134	42180.8	234547	123550
PC 38:7_RT_9.79	9.794	804.554	+	1.80032e+06	PC 38:7	PC	30	17132.8	7553.12	8300.2	673743	667721	744661	670725	621955	305245	332577	305792	301575	254550	1.80032e+06	1.75248e+06	1.56863e+06	1.73258e+06	1.60058e+06	360054	344441	511444	443359	422561	1.40897e+06	1.51511e+06	1.4116e+06	1.45632e+06	1.4414e+06	866295	1.03794e+06	1.16163e+06	77801.3	533442	179093
PC 39:1_RT_13.65	13.649	830.674	+	2.35157e+06	PC 39:1	PC	30	12097.2	8463.87	9134.66	2.3392e+06	2.18374e+06	2.35157e+06	2.31137e+06	2.22773e+06	1.74904e+06	1.86356e+06	1.60389e+06	1.64737e+06	1.45551e+06	2.12113e+06	2.00627e+06	1.80171e+06	2.21315e+06	2.04152e+06	1.35669e+06	1.12485e+06	1.51081e+06	1.64114e+06	1.70136e+06	1.52548e+06	1.72333e+06	1.67756e+06	1.95937e+06	1.72198e+06	1.86202e+06	1.87065e+06	2.16428e+06	35674.7	942200	338300
PC 39:2_RT_12.53	12.532	828.658	+	407708	PC 39:2	PC	23	11921.9	6258.88	7221.44	352919	327789	407708	362529	294843	87972.4	125230	93357.2	104714	64930.5	221102	224529	140567	226155	179775	68180	67689.8	107357	117138	127098	91192.4	191116	136687	172336	199626	190110	209839	222192	6597.31	36774.1	7197.06
PC 39:2_RT_12.82	12.821	828.653	+	522102	PC 39:2	PC	9	11342.4	17935.4	22356.9	462539	487823	486516	478791	522102	376074	324136	376203	458753	383820	108007	138400	82884.2	131945	142189	83004.5	119677	98812.8	124329	119417	69320.5	81863	56619.9	69444.7	86723.8	142211	134481	134974	27122.4	88646.3	75560.1
PC 39:2_RT_14.69	14.689	828.648	+	314567	PC 39:2	PC	13	13503	10769.2	11512.9	126671	86811.4	135198	118598	93305.2	53259.3	77348.7	66036.2	75659.8	46438.8	314567	273311	265767	274154	268958	34537.9	21410.7	39538.2	48230.6	54539.9	154992	202696	195771	231413	224942	137449	156969	169176	9569.69	62640.5	16505.7
PC 39:3_RT_12.19	12.192	826.643	+	3.07398e+06	PC 39:3	PC	30	11667.8	5699.4	6489.75	2.94867e+06	2.69529e+06	3.00876e+06	3.07398e+06	2.60839e+06	1.22857e+06	1.47357e+06	1.25966e+06	1.24401e+06	980316	2.55751e+06	2.4843e+06	2.50541e+06	2.64063e+06	2.47494e+06	798109	790562	1.19946e+06	1.34633e+06	1.20086e+06	1.67677e+06	2.21224e+06	1.91321e+06	2.24427e+06	2.41766e+06	1.84674e+06	2.11778e+06	2.40105e+06	16458.8	691442	126040
PC 39:4_RT_11.26	11.261	824.628	+	525708	PC 39:4	PC	9	6583.37	3828.88	4220.51	466936	488302	525708	480292	464945	138598	156919	171860	162068	136961	342086	278584	244692	326418	279364	88812.1	80539	134401	99232.8	132978	127082	132476	145417	187387	280659	212125	251355	323776	7137.18	74324.2	20751
PC 39:5_RT_12.04	12.036	822.611	+	259477	PC 39:5	PC	8	8495.71	4479.34	4565.57	177380	135012	185713	151518	155959	46157	37610.9	32006.6	28635.4	26921.8	259477	251776	198734	215651	172004	35109.7	32888.6	30744.6	26259.7	44204.4	163699	222525	181969	238266	196592	128084	138867	158651	5402	45891.4	13177
PC 39:6_RT_11.6	11.595	820.586	+	276959	PC 39:6	PC	4	9158.06	4778.96	5149.97	68023.2	58020.7	76726.6	100736	47965.8	24562.6	76322	37624.4	35442.6	31625.3	196759	181731	179987	170558	151027	36739.2	30050.8	40052.6	27848.7	68299.5	258640	276959	250473	229116	169775	123246	117598	130037	15090.6	45680.2	14158.9
PC 39:7_RT_12.5	12.504	818.564	+	140865	PC 39:7	PC	4	9640.33	4870.27	5653.55	46047	36461.8	32016.3	24623.5	40525.5	19382.1	10678.7	9755.8	9308.67	9100.28	140865	123776	80545.2	100311	102500	12397.1	11142	17774.6	18826.8	18008.7	71957.7	78953.6	97730.1	71849.1	125454	57505.1	59678.5	47699.7	5164.93	7526.8	12291.7
PC 40:2_RT_15.35	15.35	842.664	+	2.89828e+06	PC 40:2	PC	30	17868.8	11862.5	12138.5	567894	589879	566684	491623	530985	300807	274973	239475	307269	262592	2.80462e+06	2.73655e+06	2.67832e+06	2.89828e+06	2.58475e+06	284787	240690	330607	358729	358092	1.94478e+06	2.37948e+06	2.15996e+06	2.4457e+06	2.57187e+06	1.31616e+06	1.36721e+06	1.53775e+06	93800.9	685616	314863
PC 40:3_RT_14.29	14.289	840.647	+	1.2798e+06	PC 40:3	PC	6	20202.5	14957.7	16426.3	427219	356195	436439	439213	378464	129176	129682	129097	130255	103095	945378	1.04992e+06	1.14134e+06	721896	943015	114714	127427	192981	135461	208566	980558	1.2798e+06	1.13418e+06	1.25411e+06	1.21193e+06	691158	682312	754407	31543.2	339557	123317
PC 40:4_RT_13.34	13.341	838.634	+	1.83751e+06	PC 40:4	PC	3	182426	12308.6	13405.1	772181	741183	735340	741655	604226	313102	337615	310002	330889	261445	1.77559e+06	1.83751e+06	1.54947e+06	1.75065e+06	1.71154e+06	116088	271097	351823	357275	396728	1.45557e+06	1.73735e+06	1.60837e+06	1.74926e+06	1.60763e+06	1.00459e+06	1.0229e+06	989432	52867.8	468481	217674
PC 40:4_RT_13.63	13.625	838.631	+	1.64069e+06	PC 40:4	PC	30	12354.1	7195.01	7787.61	567660	573376	616786	597885	517668	356965	397475	368553	420192	360519	1.34427e+06	1.36376e+06	1.21481e+06	1.42067e+06	1.24503e+06	322404	291264	425113	388604	406680	1.38297e+06	1.4794e+06	1.46746e+06	1.64069e+06	1.25126e+06	833844	886662	943065	43237.8	441003	234612
PC 40:5_RT_12.35	12.35	836.616	+	3.77267e+06	PC 40:5	PC	23	15402.5	8412.98	8606.89	1.30124e+06	1.05516e+06	1.31184e+06	1.21834e+06	1.38364e+06	691592	706930	658437	578884	576201	2.48741e+06	3.46303e+06	3.17465e+06	3.33548e+06	2.8183e+06	640330	622657	645982	753754	767561	2.59866e+06	3.77267e+06	3.27011e+06	2.72462e+06	3.16913e+06	2.0375e+06	1.90681e+06	2.3252e+06	124163	1.00717e+06	391611
PC 40:5_RT_12.66	12.661	836.616	+	4.13984e+06	PC 40:5	PC	30	10299.6	5533.21	5687.47	1.33516e+06	1.04216e+06	1.47387e+06	1.32329e+06	1.28171e+06	820098	860631	847833	809528	690050	3.25994e+06	2.93255e+06	3.06617e+06	3.12057e+06	3.19668e+06	697891	673688	766160	770177	805922	3.36672e+06	4.13984e+06	3.32055e+06	3.62791e+06	3.17955e+06	1.99966e+06	2.22886e+06	2.37359e+06	216598	1.28279e+06	663573
PC 40:5_RT_13.18	13.175	836.616	+	779357	PC 40:5	PC	30	15597.3	6055.8	6177.61	236468	216980	263308	241155	218367	137322	143223	141771	151425	122556	595419	570077	542387	485042	555168	125022	124497	163210	169495	178901	658621	779357	756237	743297	527582	419591	427420	435901	18601.2	196833	86417.1
PC 40:6_RT_11.43	11.43	834.6	+	4.8683e+06	PC 40:6	PC	28	14442.9	7724.63	8645.97	1.81963e+06	1.86129e+06	2.21934e+06	1.47929e+06	2.00981e+06	817165	898292	879138	869155	770076	4.70226e+06	4.8683e+06	4.47872e+06	4.83598e+06	4.72183e+06	733240	889811	979149	1.10176e+06	880134	4.10905e+06	4.50179e+06	4.01211e+06	4.80743e+06	4.541e+06	2.72062e+06	2.86273e+06	2.94472e+06	264222	1.70087e+06	632001
PC 40:6_RT_12.25	12.247	834.6	+	5.62428e+06	PC 40:6	PC	31	9058.69	5216.6	5677.83	1.55528e+06	1.46693e+06	1.61413e+06	1.51433e+06	1.42924e+06	1.02422e+06	1.0963e+06	995907	1.09845e+06	882979	5.29971e+06	4.56517e+06	4.1422e+06	4.38442e+06	4.35456e+06	928001	811896	1.2414e+06	1.07914e+06	1.14493e+06	4.5741e+06	5.59935e+06	4.98978e+06	5.62428e+06	3.96206e+06	2.88702e+06	3.00062e+06	3.12563e+06	255598	1.52004e+06	747824
PC 40:6_RT_13.29	13.294	834.598	+	176406	PC 40:6	PC	10	13054.1	6360.9	6927.53	83039.8	78731.9	60235.3	71637.7	78394.1	62097.9	71742.3	61728.5	55755.4	53531.4	138660	160995	120425	148148	145337	62203.4	43418.5	55330.2	67192.6	58523.6	124616	170115	141756	176406	156117	109275	128378	134042	14105.8	53811.8	23497
PC 40:7_RT_10.98	10.984	832.585	+	1.29783e+07	PC 40:7	PC	31	27116.5	8005.87	8375.85	5.9804e+06	6.23405e+06	6.88303e+06	6.23217e+06	5.83297e+06	2.39066e+06	2.49958e+06	2.34866e+06	2.2621e+06	2.07265e+06	1.29783e+07	1.29443e+07	1.14694e+07	1.22359e+07	1.19731e+07	2.29491e+06	2.07326e+06	2.81375e+06	2.80134e+06	2.84858e+06	9.55218e+06	1.11741e+07	1.05471e+07	1.12817e+07	1.16254e+07	7.20666e+06	7.65441e+06	8.38912e+06	678335	3.74335e+06	1.87736e+06
PC 40:8_RT_10.09	10.094	830.57	+	646788	PC 40:8	PC	25	12134.4	6754.85	6880.51	574850	504175	563950	471468	486720	117800	225134	112848	177744	83846.7	579216	513275	491409	540067	549948	130912	174366	139840	258604	249304	403414	446601	278088	646788	487864	316670	352192	423547	33247.1	164550	119091
PC 40:9_RT_9.32	9.318	828.555	+	88280.2	PC 40:9	PC	2	8786.71	4645.32	5258.83	88280.2	82589.7	84382.9	67526.7	74878.1	13061.2	4627.64	11651.2	9230.62	13136	36244.8	45159	47583	53420.9	42522.6	9664.97	11639.1	14874.1	19375.8	12536	56444.3	46727.8	36543.6	46632	50331.3	37112.4	37970	38196.2	4786.11	13804.1	8821.06
PC 41:2_RT_14.16	14.159	856.688	+	264741	PC 41:2	PC	18	7592.54	5744.79	6011.33	259389	235353	264741	256429	191044	179665	196225	144615	147650	136928	240022	216912	192853	203982	184528	34044.3	37984.6	81373.5	89620.2	94639.7	95225.3	174751	114410	167970	192323	159940	174960	225514	6612.25	29471.1	8002.25
PC 41:4_RT_12.21	12.212	852.658	+	2.37294e+06	PC 41:4	PC	29	13422.6	6618.53	7465.76	2.16974e+06	2.07976e+06	2.37294e+06	2.24662e+06	1.82793e+06	709637	933475	751766	813449	552915	2.00115e+06	1.87313e+06	1.88754e+06	2.06365e+06	1.92925e+06	521657	428989	633075	917160	783824	1.35857e+06	1.76668e+06	1.52118e+06	1.83611e+06	1.85451e+06	1.22515e+06	1.55286e+06	1.87548e+06	9773.51	508698	81687.7
PC 41:5_RT_11.72	11.721	850.643	+	1.94062e+06	PC 41:5	PC	29	8730.21	4587.83	4977.62	1.16636e+06	993925	1.07354e+06	934873	878956	674303	786490	580186	585321	444225	1.94062e+06	1.85589e+06	1.83055e+06	1.83082e+06	1.75528e+06	337740	274909	455348	486948	419111	1.08242e+06	1.44627e+06	1.2993e+06	1.38893e+06	1.81356e+06	1.04947e+06	1.17968e+06	1.31085e+06	6299.31	361949	72028.4
PC 41:5_RT_15.48	15.479	850.631	+	1.66038e+06	PC 41:5	PC	3	7491.14	5995.39	5842.81	1.61203e+06	359391	1.60286e+06	1.66038e+06	1.40555e+06	23651.1	45702.1	10787.7	27910.6	9043.64	1.58482e+06	1.33093e+06	1.43933e+06	201507	1.38336e+06	38775.2	7457.77	9768.03	30131.9	9542.08	13688.3	1.34598e+06	413092	378692	510788	456348	527230	1.36459e+06	129115	736911	6648.67
PC 42:10_RT_9.73	9.734	854.57	+	800260	PC 42:10	PC	13	10264.6	4419.13	4780.16	545358	551119	616791	592666	539852	129382	112060	89214.2	126783	101243	800260	727531	696995	729009	672362	119176	116588	144671	169384	151382	583933	673778	559281	666320	720590	472842	501626	546581	37586.2	246117	103787
PC 42:3_RT_15.43	15.433	868.676	+	498218	PC 42:3	PC	9	17685	12962.2	12596.7	91598.3	43886.2	59896.8	44804.6	42683.2	36769.7	41502.4	38359.3	35790.5	34534.8	465401	367720	321454	393611	366757	33227.6	30581.9	32109	32851.2	32967.2	437175	335061	296423	498218	348894	163037	249553	272515	14812.3	91408.6	25772.9
PC 42:4_RT_14.48	14.484	866.663	+	444232	PC 42:4	PC	8	18749.1	13783	14733.5	97668.2	102114	122065	111250	85290.1	25260.3	27107.4	27110.2	24159.6	12484.6	402088	392686	327817	388912	362853	12908.4	33529.4	21695.6	18110.6	19932.1	372436	377336	380896	444232	379547	157521	186655	191461	11947.3	84520	25110.1
PC 42:5_RT_13.64	13.643	864.645	+	719409	PC 42:5	PC	5	16111.5	9383.27	10156.1	71219.3	64770.2	69044.8	68503.2	71792.2	60720.6	65263.5	65173.1	58445.4	58615.8	350181	284997	326582	437751	255391	50305.9	49404.3	52755.7	51643.2	68620.3	533715	514849	599390	719409	383244	131147	172206	217523	17651.9	84447.9	63483.3
PC 42:5_RT_13.97	13.97	864.645	+	382454	PC 42:5	PC	13	10486.2	7347.2	7211.31	75170.1	87666.9	80336.8	101406	90596.6	31528.2	19599.8	34155.6	20255.7	22318.3	369741	379492	290361	324056	266978	32847.9	17021.1	19974.9	32619.3	20094	281282	275619	324366	382454	281637	170622	157082	223720	7983.97	77055	25313.6
PC 42:6_RT_12.65	12.649	862.631	+	727938	PC 42:6	PC	12	13322.8	7157.35	7356.9	86373.6	83756.3	88491.9	83480.2	81166.7	70909.3	71902.6	74095.3	71655.7	73969.3	514175	478466	463778	511462	438639	77861.3	74107.6	79923.7	80576.3	82560.4	567147	583793	566261	727938	453479	215454	215383	279522	44378.1	96156.9	56940.8
PC 42:6_RT_13.04	13.043	862.632	+	631995	PC 42:6	PC	19	15676.4	6769.79	7212.06	170244	127856	186703	162098	131790	28337.1	24648.8	24113	20080.4	35706.7	318543	382229	337951	340259	350340	34249.6	33255.1	57531.7	69750.1	66654.1	514464	528467	582117	631995	312753	246870	281923	277986	7422.74	113032	53050.8
PC 42:7_RT_11.78	11.781	860.616	+	1.42339e+06	PC 42:7	PC	21	16528.9	8463.13	9535.39	380648	358932	405964	442827	393772	35061.3	69592.4	28219.5	31959.9	38389.1	1.14786e+06	1.25681e+06	1.25948e+06	1.08693e+06	1.21044e+06	81628.4	57721.9	126725	137113	145262	1.309e+06	1.37134e+06	1.32647e+06	1.42339e+06	1.27887e+06	595308	646932	722021	22544.1	260556	92087.1
PC 42:7_RT_12.23	12.229	860.615	+	593273	PC 42:7	PC	12	10747.3	6189	6981.24	81835.7	89181.8	129826	94516.2	68985.7	25692.4	25746.3	27862	24524.8	25362.5	593273	426029	427755	382488	480403	22425.5	22366.7	24086.3	24300.9	24606	349582	500689	344372	364896	505201	274814	208986	279749	9389.86	70445.2	18403.8
PC 42:8_RT_10.7	10.699	858.602	+	214117	PC 42:8	PC	10	11940.8	5844.84	6254.64	67702.9	50335.3	57947.8	52418.9	63106.2	15480.3	27078.8	16473	19090.7	27754.5	168550	214117	143796	185824	154333	19450.4	25791.7	20320.8	31815.9	27535.6	131484	120502	130556	205225	190954	89102.9	100145	127495	6323.03	31082.8	9553.07
PC 42:8_RT_11.02	11.024	858.602	+	452347	PC 42:8	PC	16	31825.6	9396.2	10165.5	208606	187239	241770	238999	202359	36050.7	50166.2	21885.7	20234.7	73456	447749	415674	386033	406656	452347	44031.6	50673.1	39669.8	48389.3	50019.3	298739	450880	317201	335105	419264	216309	231637	248647	10779.6	103189	35549.3
PC 42:9_RT_10.16	10.163	856.584	+	927749	PC 42:9	PC	12	12196.4	6706.59	7107.09	732319	615220	521220	191530	601239	134262	130862	125815	114187	106134	927749	630698	795817	627163	622816	127577	86832.2	167623	152185	161310	626561	585298	660066	582651	576303	375394	343538	617602	12912.1	168642	77785.8
PC 43:5_RT_13.06	13.06	878.674	+	302640	PC 43:5	PC	15	13748.6	5930.07	6082.05	97737.6	82959.6	87464.3	94046.8	66972.4	36234	47137.1	30115.3	41589.8	25213.4	278215	300151	288916	295751	260874	25438.3	9856.77	30248.1	31825.1	29889.8	195263	279330	240768	302640	277456	100983	156037	180327	6487.69	13227.4	7727.82
PC 43:6_RT_11.76	11.755	876.658	+	776933	PC 43:6	PC	19	10523.9	5340.37	6021.88	412973	354713	434718	379363	330792	100511	110704	93296.8	94069.4	60932.9	730792	670517	647642	776933	634223	55136.2	56450	135249	94385.7	89846.7	449129	591140	479884	593062	699330	373227	375998	388393	7292.16	102176	10369
PC 44:11_RT_9.78	9.778	880.586	+	396744	PC 44:11	PC	19	11046.1	4869.59	5351.4	123828	151376	137096	135150	116788	37537.2	40743	35918.9	40964.7	24740.6	396744	391626	301663	327445	358807	30424	23367.9	35141.5	31978.3	39818.3	257140	359458	273912	323568	372899	168580	181169	192797	4956.2	90800.9	16892.2
PC 44:12_RT_9.4	9.396	878.569	+	352255	PC 44:12	PC	17	11671	5461.07	5790.27	116575	106794	122654	120627	104506	51277.3	57876.5	43346.8	49325.3	46537.8	352255	330427	307691	331297	320052	53874.5	57098.8	59077.4	55050.1	70582.1	257949	273773	286254	325137	299579	195597	181594	187638	6871.44	85128.6	39701
PC 44:5_RT_15.23	15.234	892.68	+	238113	PC 44:5	PC	18	11642.3	7621.45	8161.02	116174	108209	124535	121306	105624	16955.9	22609.7	17573.3	15255.8	15014.6	198474	191959	158439	175705	154328	12596.4	14398.2	16680.3	24311.7	25432.9	185447	238113	197209	227010	162868	93677.6	124902	138531	7193.71	46820	18655.6
PC O-32:1_RT_11.15	11.15	716.559	+	729919	PC O-32:1	Plasmenyl-PC	14	17876.7	8756.44	9378.35	353255	438777	472731	286698	447239	207188	311872	185213	192174	181487	729919	436634	383779	528482	570918	212213	165806	264064	186092	254714	208051	316301	276630	332170	438243	424484	383239	437971	19128.8	159580	67490.5
PC O-34:1_RT_12.51	12.508	744.59	+	1.76363e+07	PC O-34:1	Plasmenyl-PC	29	16178.3	7844.6	9051.03	1.53202e+07	1.48918e+07	1.76363e+07	1.47666e+07	1.36473e+07	1.05109e+07	1.21369e+07	1.08372e+07	1.10042e+07	9.29625e+06	8.34522e+06	1.10241e+07	7.16016e+06	7.64015e+06	1.00827e+07	7.50281e+06	6.93924e+06	9.22554e+06	9.77781e+06	9.89553e+06	7.27219e+06	8.91422e+06	5.59169e+06	8.58982e+06	9.80897e+06	1.12768e+07	1.16871e+07	1.33454e+07	974345	5.99617e+06	2.80572e+06
PC O-38:5_RT_11.95	11.953	792.592	+	1.54413e+06	PC O-38:5	Plasmenyl-PC	2	10404.3	5349.45	5612.77	1.05596e+06	1.22077e+06	1.30025e+06	1.0609e+06	1.06316e+06	1.12307e+06	897036	712889	762998	734550	787193	495204	1.46622e+06	1.22045e+06	1.38428e+06	894293	466674	820055	798950	609150	324684	1.14252e+06	1.1341e+06	679654	866124	1.11656e+06	979240	1.54413e+06	72676.6	226739	305476
PC O-38:6_RT_13.14	13.135	790.568	+	794149	PC O-38:6	Plasmenyl-PC	18	17194.4	6975.11	6919.85	228499	194194	210274	275511	392379	228082	170139	263710	149574	213609	794149	564519	484206	468685	299330	78887.8	214188	403022	224399	229837	673908	556473	475995	498291	480995	444343	389980	399530	28633.2	233653	92957.7
PC O-40:6_RT_11.75	11.752	818.605	+	5.09918e+06	PC O-40:6	Plasmenyl-PC	30	11018.9	5591.57	6305.14	2.71804e+06	2.31696e+06	2.88273e+06	2.85015e+06	2.40654e+06	1.05814e+06	1.05393e+06	818147	994717	808294	5.09918e+06	3.55933e+06	4.61147e+06	4.9651e+06	4.46493e+06	642843	634300	775250	795448	1.00627e+06	3.21294e+06	4.32836e+06	3.58565e+06	4.14571e+06	4.44248e+06	2.69964e+06	2639465	2.7868e+06	172251	1.20434e+06	531517
PC O-42:6_RT_12.57	12.574	846.638	+	324013	PC O-42:6	Plasmenyl-PC	16	9034.48	4724.68	5451.3	324013	268714	318880	279895	267096	42191.3	34880.8	29558.6	39721.4	22246.7	255551	248103	216475	237390	215522	46821.8	36355.6	60635.3	57583.9	68855.5	210942	243382	179738	216456	198740	172278	179178	201908	10727.5	75817.8	33170.8
PC[OH] OH-31:3_RT_12.17	12.17	730.514	+	370324	PC[OH] OH-31:3	PC[OH]	12	11754.9	5305.05	6050.4	311360	360214	361632	361217	370324	127833	145170	133542	136555	124133	262387	205042	251708	282901	241239	178812	147636	174194	227989	207129	127853	163825	141973	180596	245437	197114	199916	267152	15892.2	132188	57116.8
PC[OH] OH-34:0_RT_12.03	12.031	890.585	-	1.36361e+06	PC[OH] OH-34:0	PC[OH]	16	21332.5	17227.3	19502.2	1.36361e+06	1.33858e+06	1.15034e+06	922508	753823	374085	466177	414314	373465	460020	883287	933976	1.13454e+06	1.19471e+06	756272	520212	477749	674201	632588	905082	820010	787543	781982	823978	801796	591993	748325	989726	43251	263998	156947
PC[OH] OH-34:0_RT_12.11	12.108	778.595	+	786082	PC[OH] OH-34:0	PC[OH]	17	10258.8	4836.43	4987.16	237198	191855	267585	233843	244056	182989	162388	165865	178181	180811	692699	610232	590597	728331	751511	199134	151556	250221	236352	274492	531366	732208	786082	449014	688143	356706	460887	478074	26842.4	222325	109456
PC[OH] OH-34:1_RT_10.91	10.91	776.58	+	786108	PC[OH] OH-34:1	PC[OH]	24	17554.2	6555.74	6985.91	330296	333291	404388	358427	296025	103874	107260	86832	91882.2	84418.2	706614	765520	714640	483149	786108	147230	90630.1	171996	155310	175954	484888	572691	546877	733753	730435	226269	356320	481109	17697	176792	83793.7
PC[OH] OH-35:0_RT_12.64	12.643	792.622	+	2.91645e+06	PC[OH] OH-35:0	PC[OH]	29	8693.7	4553.84	4800.7	2.64467e+06	2.74398e+06	2.70771e+06	2.61742e+06	2.91645e+06	2.18003e+06	2.23681e+06	2.6446e+06	2.30337e+06	2.05037e+06	2.00737e+06	2.06647e+06	2.03474e+06	2.0901e+06	2.1091e+06	2.57002e+06	2.49961e+06	2.66902e+06	2.75658e+06	2.704e+06	2.18364e+06	2.12155e+06	2.17104e+06	2.21942e+06	1.95295e+06	2.34272e+06	2.38475e+06	2.38873e+06	392704	2.06664e+06	1.37389e+06
PC[OH] OH-35:4_RT_13.62	13.617	784.561	+	3.34652e+06	PC[OH] OH-35:4	PC[OH]	31	23837.2	11731.5	12703.7	2.79566e+06	2.82345e+06	2.67342e+06	2.89696e+06	1.99845e+06	2.83028e+06	2.92235e+06	2.84079e+06	2.32526e+06	2.5972e+06	3.06419e+06	3.14139e+06	3.0092e+06	3.16643e+06	3.07725e+06	2.04696e+06	1.93595e+06	2.09824e+06	2.13048e+06	2.37499e+06	2.2197e+06	2.32366e+06	2.05801e+06	1.78518e+06	3.34652e+06	2.42624e+06	2.6715e+06	2.79822e+06	347155	1.81366e+06	1.17724e+06
PC[OH] OH-35:5_RT_12.51	12.506	782.545	+	387518	PC[OH] OH-35:5	PC[OH]	21	11942.2	6033.16	7003.48	355505	387518	364241	348012	308708	234730	227179	270346	131624	235971	215658	264196	120729	220741	219660	178114	190955	209113	221417	244739	144982	146060	172886	221368	262119	256280	256242	290483	16246.6	132380	64858.6
PC[OH] OH-36:1_RT_12.09	12.092	804.623	+	2.37393e+06	PC[OH] OH-36:1	PC[OH]	30	16328.8	7698.08	7937.98	1.44945e+06	1.35813e+06	1.55933e+06	1.2296e+06	1.08659e+06	728145	1.01021e+06	867514	832804	588766	1.7159e+06	1.67758e+06	1.52049e+06	1.82878e+06	1.77098e+06	1.11571e+06	886847	1.49936e+06	1.68534e+06	1.82476e+06	1.713e+06	2.37393e+06	2.11138e+06	2.28628e+06	1.64331e+06	830220	1.06287e+06	1.18139e+06	8925.04	295650	66037.2
PC[OH] OH-36:2_RT_11.03	11.025	802.598	+	296041	PC[OH] OH-36:2	PC[OH]	11	22546.6	6656.65	7201.64	52769.2	39447.6	41443.9	44542	25737.4	24068.5	12594.8	22661.3	27599.5	10709.6	249190	296041	216190	262228	180734	17483.9	25042.7	27247.4	28256	35470	186529	193482	247130	188098	184162	141198	130855	167780	7636.68	24913.3	25915
PC[OH] OH-37:0_RT_14.04	14.038	820.653	+	4.23285e+06	PC[OH] OH-37:0	PC[OH]	30	9572.14	6886.22	6918.65	2.4619e+06	2.24662e+06	2.62297e+06	2.43241e+06	1.91243e+06	2.14183e+06	2.27836e+06	1.87979e+06	2.07587e+06	1.9384e+06	4.0838e+06	3.93971e+06	3.75382e+06	4.23285e+06	3.94758e+06	1.30735e+06	1.12235e+06	1.55387e+06	2.0084e+06	1.9594e+06	3.4125e+06	3.67379e+06	3.65054e+06	3.98481e+06	4.06426e+06	2.93293e+06	3.12739e+06	3.58287e+06	30625.9	1.06094e+06	246528
PC[OH] OH-37:1_RT_12.75	12.745	818.638	+	1.46459e+07	PC[OH] OH-37:1	PC[OH]	32	25856.7	39515.3	43532	1.0311e+07	1.04927e+07	1.14289e+07	1.12354e+07	1.09051e+07	1.25037e+07	1.46459e+07	1.32595e+07	1.03914e+07	1.37814e+07	5.34033e+06	1.2372e+07	1.13985e+07	1.12277e+07	1.10434e+07	1.01868e+07	1.0792e+07	1.22333e+07	1.06278e+07	1.12348e+07	1.18338e+07	1.17887e+07	1.11795e+07	1.10091e+07	1.18646e+07	8.07218e+06	1.1872e+07	1.24087e+07	3.37952e+06	1.10808e+07	8.85743e+06
PC[OH] OH-37:2_RT_11.52	11.516	816.622	+	3.78828e+06	PC[OH] OH-37:2	PC[OH]	5	10002	5244.48	5623.02	2.22902e+06	1.9463e+06	2.2777e+06	2.30129e+06	1.85272e+06	1.15832e+06	1.26558e+06	1.17616e+06	1.15171e+06	975500	2.95963e+06	3.78828e+06	2.75658e+06	3.30095e+06	3.37953e+06	1.56789e+06	1.49853e+06	1.99437e+06	1.85174e+06	1.85711e+06	2.89803e+06	2.86783e+06	2.80281e+06	3.03472e+06	3.11964e+06	2.46617e+06	2.66616e+06	2.98183e+06	30536.6	1.39301e+06	445304
PC[OH] OH-37:2_RT_11.67	11.667	816.622	+	9.96087e+06	PC[OH] OH-37:2	PC[OH]	30	12846.5	6819.18	7324.58	7.19101e+06	6.32608e+06	6.52759e+06	6.9457e+06	5.87127e+06	4.02111e+06	4.57697e+06	4.01793e+06	4.31158e+06	3.69435e+06	8.70913e+06	8.2817e+06	8.20908e+06	9.73645e+06	7.49808e+06	5.58422e+06	5.04533e+06	6.86677e+06	8.29753e+06	7.65814e+06	7.99668e+06	9.96087e+06	8.80434e+06	9.51968e+06	7.67784e+06	6.62304e+06	7.82527e+06	8.63565e+06	59148.9	2.69988e+06	616286
PC[OH] OH-37:5_RT_13.66	13.658	810.574	+	518383	PC[OH] OH-37:5	PC[OH]	22	11676.6	8169.61	8817.09	476013	510553	518383	493519	442896	306177	372779	301478	329550	311031	439474	463582	445046	386700	402351	221260	244897	279182	243801	333047	339979	317197	401850	415467	472337	227954	406953	458379	22758.4	212323	135367
PC[OH] OH-37:7_RT_12.19	12.186	806.545	+	564021	PC[OH] OH-37:7	PC[OH]	25	9974.71	4872.37	5548.03	540068	564021	542826	537628	496295	278547	298195	187994	255704	252310	437075	362959	365964	442848	397291	222876	172635	205438	251557	277183	314255	331031	366636	374972	436775	344921	373495	408923	30408	232122	92046.2
PC[OH] OH-38:1_RT_13.4	13.401	832.653	+	742476	PC[OH] OH-38:1	PC[OH]	24	168874	10275.2	10717.5	423221	433560	522585	416831	331503	214953	219915	250476	178845	124936	637613	637246	542889	678359	558864	171812	195341	344007	388945	427748	429458	742476	577567	589079	576578	127883	218106	282201	11873.8	51503.7	12319.6
PC[OH] OH-39:1_RT_14.11	14.107	846.67	+	8.3035e+06	PC[OH] OH-39:1	PC[OH]	30	11492.7	8075.42	8485.45	3.95381e+06	4.0268e+06	4.26351e+06	4.17946e+06	3.05936e+06	4.4901e+06	5.04718e+06	4.63985e+06	4.48663e+06	3.79757e+06	6.51207e+06	6.04412e+06	5.75793e+06	6.46509e+06	6.00208e+06	3.30043e+06	2.93981e+06	4.24294e+06	4.86782e+06	4.7952e+06	7.14212e+06	8.3035e+06	6.59826e+06	8.28841e+06	5.89071e+06	5.8057e+06	5.44336e+06	6.14741e+06	55661.6	2.32009e+06	522314
PC[OH] OH-39:2_RT_12.84	12.844	844.653	+	7.58137e+06	PC[OH] OH-39:2	PC[OH]	31	12985.9	20534.2	25596.4	4.56589e+06	5.07107e+06	4.49534e+06	4.82962e+06	4.71961e+06	2.49991e+06	2.65229e+06	2.54926e+06	2.64061e+06	2.72774e+06	7.58137e+06	7.38428e+06	6.77482e+06	6.7547e+06	7.49076e+06	2.58392e+06	2.92739e+06	2.87674e+06	3.7686e+06	3.85997e+06	6.57518e+06	6.2514e+06	5.89335e+06	7.06411e+06	7.29252e+06	4.9079e+06	5.30967e+06	6.42794e+06	708429	3.99004e+06	2.53643e+06
PC[OH] OH-39:3_RT_11.72	11.723	842.638	+	2.42927e+06	PC[OH] OH-39:3	PC[OH]	29	12563.4	6375.31	6878.84	1.73534e+06	1.55474e+06	1.83003e+06	1.65745e+06	1.41364e+06	629868	815781	659433	668739	528056	2.42927e+06	2.1729e+06	2.20714e+06	2.31583e+06	2.29632e+06	830138	746453	1.19372e+06	1.33479e+06	1.18472e+06	1.87888e+06	2.30446e+06	2.11724e+06	2.20554e+06	2.21627e+06	1.3256e+06	1.77201e+06	1.81404e+06	18372.4	543644	113119
PC[OH] OH-39:4_RT_11.36	11.362	840.622	+	3.44016e+06	PC[OH] OH-39:4	PC[OH]	30	10563.3	5640.89	6891.18	3.44016e+06	3.39605e+06	3.14969e+06	3.25723e+06	3.31356e+06	1.39031e+06	1.59581e+06	1.32049e+06	1.29208e+06	1.21051e+06	2.95948e+06	2.99742e+06	2.93256e+06	3.20397e+06	2.81594e+06	1.66332e+06	1.64579e+06	1.69585e+06	1.9809e+06	1.91954e+06	3.28835e+06	3.11392e+06	3.29179e+06	3.23926e+06	3.08634e+06	2.63944e+06	2.73426e+06	2.74732e+06	58715.2	1.78478e+06	718997
PC[OH] OH-41:2_RT_14.06	14.062	872.684	+	1.48016e+06	PC[OH] OH-41:2	PC[OH]	23	13155.5	9243.78	9713.13	483827	495516	526921	486931	403192	321255	386022	348668	323975	235549	1.48016e+06	1.42456e+06	1.40959e+06	1.47229e+06	1.29134e+06	173481	148209	213260	294568	274535	793292	1.01795e+06	920696	896244	1.28508e+06	670393	742758	852881	11617.8	256606	94835.3
PC[OH] OH-41:4_RT_12.02	12.022	868.655	+	1.07511e+06	PC[OH] OH-41:4	PC[OH]	25	11991.7	6165.67	6384.45	466407	406028	490776	479502	327414	97489.6	139767	106830	127210	71319.3	1.01449e+06	1.02938e+06	609147	1.02671e+06	883978	110941	103221	200643	217804	224909	590389	1.07511e+06	738577	941416	883815	260328	404200	342662	7372.14	38628.9	18487.3
PC[OH] OH-41:4_RT_12.29	12.291	868.653	+	961611	PC[OH] OH-41:4	PC[OH]	25	10480.7	6037.84	6117.44	391937	355962	388199	379353	380947	194215	203494	194453	194647	120663	901128	903124	704921	603326	697485	188481	190598	285458	304705	310088	606886	918955	737147	961611	664855	435366	497891	431306	8567.47	115292	21746.4
PC[OH] OH-41:5_RT_11.37	11.373	866.637	+	3.52085e+06	PC[OH] OH-41:5	PC[OH]	27	16246.4	8794.46	10598.6	2.30115e+06	2.37965e+06	2.32283e+06	2.19517e+06	2.15055e+06	952061	1.09503e+06	998368	944556	904515	2.37445e+06	2.78728e+06	3.10238e+06	2.98247e+06	2.52771e+06	856485	891447	1.06688e+06	817248	935048	2.47522e+06	3.52085e+06	2.07946e+06	2.22633e+06	2.77417e+06	1.66402e+06	1.55009e+06	2.03933e+06	24648.1	1.05008e+06	485151
PC[OH] OH-43:6_RT_11.72	11.72	892.654	+	698944	PC[OH] OH-43:6	PC[OH]	5	15023.3	7623.59	8225.71	255676	174989	190477	239839	122418	66961.6	40261.2	75216.5	37407.2	53936	518444	629392	536242	589922	551350	41534.9	95029.7	54856.9	71034.3	53667.8	596723	695599	613521	698944	534862	268022	309521	332927	11184	90314.5	16232.5
PC[OH] OH-43:6_RT_12.25	12.25	892.656	+	1.09028e+06	PC[OH] OH-43:6	PC[OH]	13	8298.43	4778.79	5201.32	228515	136154	237520	224612	224944	88222.2	115236	92084.5	82860.9	117023	547379	538524	541451	562186	553197	64123.7	57298.2	80514.5	109913	91115.8	728183	1.025e+06	915091	1.09028e+06	540314	289211	422533	348809	7250.32	103266	10026.8
PC[OH] OH-43:7_RT_10.98	10.983	890.638	+	1.55606e+06	PC[OH] OH-43:7	PC[OH]	21	23032.8	6800.19	7114.45	482537	358172	437051	409862	296468	53810.9	76553.3	52979	39312.7	45903.7	1.55606e+06	1.50289e+06	1.30214e+06	1.34707e+06	1.27057e+06	68480.3	54860.5	112449	119047	124807	1.0039e+06	1.39498e+06	1.20376e+06	1.33474e+06	1.35218e+06	491922	689035	865185	7683.93	83364	20701.1
PE 16:0_18:1_RT_13.04	13.041	718.538	+	1.75249e+07	PE 16:0_18:1	PE	62	18685.2	8069.14	8596.3	7.54734e+06	7.01286e+06	7.81509e+06	7.49833e+06	6.68252e+06	9.9886e+06	1.08551e+07	1.00682e+07	9.9695e+06	8.81339e+06	1.75249e+07	1.70677e+07	1.67993e+07	1.74189e+07	1.65614e+07	7.91777e+06	7.42866e+06	9.57912e+06	9.70339e+06	9.66172e+06	1.48176e+07	1.71093e+07	1.61014e+07	1.74999e+07	1.61816e+07	1.24428e+07	1.32636e+07	1.42826e+07	1.61022e+06	7.46071e+06	4.01062e+06
PE 16:0_20:3_RT_12.66	12.663	740.524	-	386092	PE 16:0_20:3	PE	24	3221.47	4118.18	4738.24	151156	148426	200411	169109	165477	134563	148919	169127	147788	133047	327206	337022	319223	366905	299928	167164	161156	187288	203657	202247	310525	280335	306720	386092	368601	242077	237304	246397	25357	143025	74561.7
PE 16:0_20:4_RT_11.65	11.654	738.508	-	7.84276e+06	PE 16:0_20:4	PE	31	2753.86	2950.64	3477.39	4.70422e+06	3.97363e+06	5.08699e+06	4.76717e+06	3.79399e+06	3.80111e+06	4.60395e+06	4.04903e+06	3.70905e+06	3.15629e+06	7.42921e+06	7.28828e+06	6.70194e+06	6.89296e+06	7.33966e+06	4.21296e+06	3.9091e+06	5.29256e+06	5.73844e+06	5.83121e+06	6.36849e+06	7.84276e+06	6.64126e+06	7.01003e+06	6.30805e+06	5.57987e+06	5.98171e+06	7.09715e+06	489893	2.71552e+06	1.31896e+06
PE 16:1_20:4_RT_10.46	10.457	736.493	-	531472	PE 16:1_20:4	PE	30	3031.84	3817.28	4564.68	466535	465419	531472	461374	446835	262038	304259	272932	285739	212768	440286	463614	450436	414122	445214	413504	383410	484027	448486	486335	237293	464192	378810	460881	389447	454088	460581	520538	34010.2	242335	102286
PE 17:0_20:4_RT_12.31	12.313	752.524	-	464543	PE 17:0_20:4	PE	21	2767.31	3224.85	4039.28	183892	162953	177207	193719	171533	119409	139103	118750	125460	79993.6	390971	394409	323805	390984	338678	147331	128942	155290	192520	170010	378763	464543	380064	451406	285866	245687	246632	243843	19518.6	134417	81486.8
PE 17:0_22:6_RT_11.86	11.861	776.525	-	171032	PE 17:0_22:6	PE	11	3287.49	3080.28	3570.23	28694.9	28393.9	26923.2	41262.7	22735.7	37367.9	36740.9	33251	43762.8	30851.6	60123.8	154166	133701	139843	145222	38979.1	39109.1	39002.1	38160.8	48362.7	141040	171032	144876	160477	126343	106139	91563.3	94559.6	7556.71	44154.9	22862.9
PE 18:0_20:3_RT_13.58	13.577	768.555	-	935128	PE 18:0_20:3	PE	24	3600.44	4736.2	5572.89	105255	185914	110445	108713	191248	179868	160062	187944	177912	193760	508319	560576	696039	726158	706160	151492	160633	265487	297906	257520	865766	935128	841640	808553	690456	438120	457635	497373	45665.4	253034	152073
PE 18:0_20:3_RT_14.01	14.009	768.555	-	814109	PE 18:0_20:3	PE	27	2501.1	4128.55	4746.4	382386	357489	419125	363544	329582	217181	249102	210063	213761	211147	814109	769806	745382	813501	782549	242905	204456	236079	301712	298271	655160	764139	676739	805750	752779	510554	538607	570268	50304.8	255798	134926
PE 18:0_20:4_RT_12.98	12.98	766.539	-	1.11379e+07	PE 18:0_20:4	PE	31	3901.08	3333.22	3937.16	5.01421e+06	4.70288e+06	5.10806e+06	4.94507e+06	4.62836e+06	3.01306e+06	3.52912e+06	3.24664e+06	3.31553e+06	2.79165e+06	9.83523e+06	9.73994e+06	8.88425e+06	9.54145e+06	9.37124e+06	3.55073e+06	3.22603e+06	4.32686e+06	4.45275e+06	4.4284e+06	9.28952e+06	1.08319e+07	9.95195e+06	1.11379e+07	9.1428e+06	6.91873e+06	7.17104e+06	7.60257e+06	741495	3.90439e+06	2.06367e+06
PE 18:0_22:4_RT_13.91	13.906	794.571	-	667014	PE 18:0_22:4	PE	30	2276.66	3893.33	4407.73	189313	173121	192223	162477	165423	176960	213621	191383	192720	160136	556269	540464	487751	545064	521461	186914	155747	188961	200376	171202	582453	642214	613429	667014	499689	358509	356968	428124	27794.2	182702	86109.1
PE 18:1_18:1_RT_13.11	13.105	742.54	-	9.39286e+06	PE 18:1_18:1	PE	31	5175.79	4476.31	5102.11	6.91532e+06	6.05985e+06	6.70782e+06	6.33186e+06	6.26179e+06	4.17824e+06	4.4693e+06	4.30675e+06	4.22302e+06	3.57644e+06	9.39286e+06	9.07738e+06	8.3569e+06	8.98734e+06	8.88164e+06	4.25005e+06	3.99936e+06	5.43786e+06	5.50663e+06	5.57417e+06	7.39324e+06	7.97684e+06	7.63037e+06	8.0059e+06	8.3084e+06	6.10146e+06	6.40269e+06	6.51266e+06	702788	3.46028e+06	2.03118e+06
PE 18:1_20:3_RT_12.31	12.312	766.539	-	956021	PE 18:1_20:3	PE	29	3329.98	4168.97	4860.58	661666	461539	629186	573861	559790	241481	286407	232813	265942	203819	765903	936747	845213	911461	956021	296277	287718	374330	247420	417239	615349	695633	637292	703926	773379	639447	488330	585204	43896.4	322288	96630.2
PE 18:1_20:5_RT_10.83	10.833	762.507	-	1.16034e+06	PE 18:1_20:5	PE	29	3575.4	3988.49	5046.4	937204	842587	1.16034e+06	865440	706916	246674	294025	283261	326637	232729	839929	768388	694415	835753	884573	447232	449613	405243	510284	592967	471068	642589	512723	670880	716504	666477	628178	687127	48613.8	358101	186859
PE 18:2_18:1_RT_12.02	12.017	740.524	-	531840	PE 18:2_18:1	PE	12	4265.91	4813.2	5657.39	512393	474010	531840	451080	313660	231413	246366	247290	223549	212533	458575	448453	413388	404936	442812	369425	269247	349463	437102	400453	383731	408492	376396	423697	392176	455783	463408	491949	34577.1	249326	114265
PE 20:1_22:6_RT_12.5	12.501	816.554	-	109537	PE 20:1_22:6	PE	4	3890.03	3818.72	4575.22	39095	31091.3	42062.9	44706.3	29003.1	33641.2	10711.6	9826.7	17046.1	11762	109537	87102.2	103614	108711	89531.6	14755.4	19289	34330.1	15820.5	34270.4	57523.4	80840.7	66782.5	62301.4	88544.6	46818.1	60794.5	64889.3	7983.08	16201.8	11707.2
PE 30:0_RT_11.6	11.597	664.491	+	298010	PE 30:0	PE	3	10763.2	5616.59	6052.63	44808.7	67790.6	50792.9	46403.3	50896.8	21655.6	36497.5	31175.5	44757.7	20262.8	180609	206309	190248	194515	173530	50203	23278	46471.1	62112.2	32197.5	239730	253171	253086	298010	164605	128255	144020	156833	9360.52	60035.7	35915.2
PE 32:0_RT_12.97	12.974	692.523	+	1.43258e+06	PE 32:0	PE	58	15861	9000.1	9321.13	375263	379778	466265	440962	451084	331535	413396	474302	404944	345147	1.04418e+06	1.11891e+06	920208	1.22128e+06	965261	341309	308960	429941	362427	291073	1.15668e+06	1.10111e+06	1.31215e+06	1.43258e+06	1.12936e+06	687098	696519	695624	64577.5	377055	184688
PE 32:1_RT_11.69	11.693	688.492	-	1.47847e+06	PE 32:1	PE	57	3980.76	4302.15	5070.18	422012	411037	567444	379974	388525	424238	687974	530034	482765	505641	980984	1.47847e+06	943050	1.35498e+06	1.23512e+06	454930	431781	813087	830440	881726	834187	992299	798477	1.29884e+06	815650	700967	723630	835193	56996.3	449331	246207
PE 33:1_RT_12.37	12.373	702.508	-	245144	PE 33:1	PE	14	4244.85	4518.94	5468.38	56711.7	43507.6	54102.5	45596.7	55686.7	57107.7	54138.5	61770.9	62180.5	42950.7	245144	222708	204899	189589	186766	82827	57330.5	78067.2	83337.8	77589.8	178493	213964	178900	216279	169106	136944	130321	175686	10310.3	59145.7	22102.4
PE 34:2_RT_11.8	11.8	714.508	-	2.06648e+06	PE 34:2	PE	27	5386.69	4981.45	5794.65	869202	806933	1.07129e+06	869744	833072	691512	760260	713608	624684	549131	905730	1.0604e+06	1.13545e+06	1.15934e+06	1.0817e+06	791296	720340	958598	1.06744e+06	1.01153e+06	980220	813320	913412	2.06648e+06	1.10327e+06	885715	925527	1.02117e+06	102535	540334	211555
PE 35:2_RT_12.44	12.444	728.523	-	237033	PE 35:2	PE	22	4972.64	4472.66	5241.56	157720	137969	142055	148919	133721	73643	84736.5	57165.4	69259.9	57001.5	237033	234760	207763	221452	197290	104221	88150.4	129392	131539	123133	182826	226906	191106	220066	203429	161587	159933	173650	6151.01	87141.3	36923.9
PE 36:3_RT_12.24	12.238	740.524	-	1.21342e+06	PE 36:3	PE	19	4412.56	4932.66	5611.11	286275	279977	267574	293092	332239	369542	453640	392237	378167	308402	1.20632e+06	1.21342e+06	1.11275e+06	1.1756e+06	1.18492e+06	315546	253680	330763	449780	475613	899954	1.10772e+06	1.057e+06	1.1324e+06	1.06042e+06	799486	680502	794438	69787.9	399567	218745
PE 38:2_RT_14.35	14.349	770.571	-	371247	PE 38:2	PE	27	3851.04	5596.74	6359.57	299911	243748	247366	264119	287225	115558	152650	102183	142486	116764	371243	272725	314762	371247	308201	95889.2	79341.6	185655	157163	113684	200095	211307	214111	241195	244082	207137	231725	294694	23068.2	103205	42776.9
PE 38:4_RT_12.58	12.577	766.539	-	1.03954e+06	PE 38:4	PE	14	3497.31	4528.56	5048.56	311153	328885	335482	315857	280553	408480	462950	419708	418106	345556	884740	955742	593903	640201	676441	410553	290230	460659	381306	387821	928751	973436	927007	1.03954e+06	689149	680507	528459	646360	93162.4	315104	146903
PE 38:5_RT_11.7	11.702	764.524	-	1.30769e+07	PE 38:5	PE	31	3962.01	3986.64	4698.34	1.00942e+07	9.01979e+06	1.05361e+07	1.01986e+07	9.1375e+06	4.7313e+06	5.21419e+06	4.5186e+06	4.59931e+06	3.90731e+06	1.30769e+07	1.28062e+07	1.13499e+07	1.24327e+07	1.21851e+07	5.02162e+06	4.6985e+06	6.49331e+06	6.76912e+06	6.93595e+06	9.5892e+06	1.13955e+07	1.02122e+07	1.13056e+07	1.16588e+07	9.52341e+06	9.96799e+06	1.13519e+07	864087	4.67922e+06	2.29652e+06
PE 38:5_RT_12.08	12.078	764.524	-	1.3643e+06	PE 38:5	PE	11	5155.92	5618.17	6603.55	689084	630316	698707	685725	614666	400548	471896	418542	352516	326448	1.3643e+06	1.19307e+06	1.20562e+06	1.29579e+06	1.15268e+06	482791	438161	574156	606360	599035	1.22113e+06	1.36266e+06	849763	1.20884e+06	1.18692e+06	575787	928326	1.0559e+06	83917.5	502409	264684
PE 40:5_RT_12.95	12.954	792.555	-	1.75484e+06	PE 40:5	PE	26	4010.23	3426.48	4047.32	591014	585578	580461	689012	570212	475665	519756	363593	414210	339277	1.45379e+06	1.6508e+06	1.20593e+06	1.59461e+06	1.45001e+06	507290	410572	428326	586161	487143	1.42506e+06	1.70699e+06	1.53884e+06	1.75484e+06	1.49031e+06	954768	1.09875e+06	1.228e+06	87066.5	505681	306581
PE 40:5_RT_13.45	13.449	792.555	-	583240	PE 40:5	PE	17	2240.36	3018.42	3508.89	85891.3	65947.8	77684.9	69074.6	66536	75885.5	70646.6	63496.6	57533.8	67416.9	441350	455851	281737	440030	389879	71784.8	74776.4	83554.5	91129.6	78887.5	480855	583240	517992	571083	445216	377383	375789	424419	14339.3	171671	71323.6
PE 40:6_RT_11.72	11.718	790.54	-	2.0303e+06	PE 40:6	PE	11	3218.07	3238.07	3770.68	936542	654875	1.09104e+06	778528	812953	191918	120070	122064	144996	114195	1.18733e+06	2.0303e+06	1.25268e+06	1.00763e+06	1.12481e+06	100367	111335	151078	177820	158010	766824	850843	791203	1.07322e+06	807634	559459	850148	870944	74402.3	219067	146727
PE O-36:2_RT_13.97	13.972	728.559	+	3.38047e+06	PE O-36:2	Plasmenyl-PE	10	10455.1	7325.35	7189.87	1.27741e+06	1.24445e+06	1.38935e+06	1.54139e+06	1.21936e+06	1.27547e+06	1.22536e+06	1.19846e+06	1.25903e+06	1.18434e+06	758671	706422	713491	762993	1.88162e+06	1.08532e+06	1.12865e+06	1.28547e+06	2.3e+06	3.38047e+06	1.45018e+06	1.65004e+06	1.62149e+06	1.79437e+06	702602	2.64563e+06	973159	2.83022e+06	102363	1.52094e+06	349950
PE O-36:3_RT_12.53	12.528	726.543	+	2.79421e+06	PE O-36:3	Plasmenyl-PE	25	12082	6342.94	7318.43	979508	750273	866455	813300	823960	2.62011e+06	2.79421e+06	2.43586e+06	2.6526e+06	2.26892e+06	841215	791007	706787	780514	736510	835781	643091	763693	813281	864830	496268	615967	543772	573729	738466	1.16492e+06	1.12547e+06	1.17472e+06	112307	647160	292834
PE O-38:3_RT_13.89	13.89	754.575	+	2.83155e+06	PE O-38:3	Plasmenyl-PE	30	8786.79	6701.22	7385.11	1.1281e+06	1.05911e+06	1.069e+06	1.04936e+06	1.02649e+06	2.33955e+06	2.83155e+06	2.46572e+06	2.60126e+06	2.34944e+06	1.44775e+06	1.37685e+06	1.30626e+06	1.5907e+06	1.51614e+06	860147	866186	975951	942727	1.19001e+06	1.18106e+06	1.3877e+06	1.23526e+06	1.39722e+06	1.21077e+06	1.6111e+06	1.47207e+06	1.82454e+06	138045	865307	416014
PE O-38:4_RT_13.89	13.89	752.561	-	1.53368e+06	PE O-38:4	Plasmanyl-PE	23	2561.46	4380.37	4959.12	682188	571063	672914	649594	544704	1.46802e+06	1.33478e+06	1.46756e+06	1.53368e+06	1.32725e+06	949434	952818	563482	938211	883330	552267	468686	542484	638236	570479	677260	798474	724246	804165	834723	936859	979574	993584	72759.2	462056	223385
PE O-40:4_RT_14.3	14.303	780.591	+	557080	PE O-40:4	Plasmenyl-PE	11	11488	8505.55	9159.24	492430	513857	557080	447707	407579	289387	340341	287625	341258	281533	282388	287845	245326	233765	272505	289579	248293	384046	407244	414473	289100	348768	298991	376723	260512	368190	342135	446630	18371.8	186587	81795.1
PE O-40:4_RT_14.96	14.961	780.59	+	187243	PE O-40:4	Plasmenyl-PE	9	15176.7	6783.94	7512.4	159495	134773	171925	162017	145847	122914	66476.8	90869.8	117553	83336.7	165323	120752	136097	147785	187243	102548	113595	148325	147854	148480	115552	129813	145351	131327	135078	129098	148949	177136	7353.53	55895	27562.7
PE O-40:5_RT_13.29	13.291	778.573	+	1.93739e+06	PE O-40:5	Plasmenyl-PE	4	18499.1	9014.09	25230.2	1.49847e+06	842465	1.59228e+06	988001	1.09743e+06	1.52963e+06	1.54737e+06	1.93739e+06	1.5034e+06	1.34767e+06	1.3146e+06	1.23556e+06	1.21132e+06	1.23845e+06	1.143e+06	1.12982e+06	954258	1.14514e+06	846447	1.18433e+06	1.0212e+06	1.30047e+06	1.17568e+06	1.88429e+06	1.26264e+06	1.38748e+06	1.39985e+06	1.65082e+06	9468.21	772669	228296
PE-NMe 16:0_20:4_RT_11.66	11.663	752.524	-	199084	PE-NMe 16:0_20:4	PE-NMe	6	2400.88	2572.44	3031.67	59357.3	45061	63299.2	44795	43284.2	36072.5	31458.1	31910.6	36453.4	28265.4	139710	152659	127152	128074	120931	61709.4	58357.4	100573	100821	103957	188180	199084	155565	185202	130034	94875	107243	158101	4022.26	35180.9	11770.1
PE-NMe 18:1_18:1_RT_13.11	13.111	756.554	-	154747	PE-NMe 18:1_18:1	PE-NMe	15	4616.43	3992.55	4550.72	89377.3	79544.6	75397.7	75711.5	72374.6	18117.8	17501.1	16225	30337.2	17847.4	144385	125782	154747	141591	132485	49337.7	38955.8	63496.8	65231.1	61467	110915	129443	105516	118663	147664	84427.5	101546	103118	4725.44	40463.2	14857.8
PE-NMe 18:1_20:4_RT_11.71	11.711	778.541	-	334831	PE-NMe 18:1_20:4	PE-NMe	14	3327.02	3347.71	3945.34	116391	95098.2	233457	114296	72990.3	46374.8	22640.3	43921.2	12056.7	19656	327274	333752	282737	254887	235841	41884.7	25847.9	48591.3	128675	48806.8	245737	334831	300238	296189	273371	185156	175202	209207	13791.2	57072.5	42639.7
PE-NMe 34:1_RT_13.71	13.714	730.539	-	647157	PE-NMe 34:1	PE-NMe	30	9663.9	9294.71	9963.27	157389	141393	178445	152794	133041	180248	213367	210101	260755	152941	435666	426273	350600	442592	258005	255979	259331	348257	354015	356498	554118	647157	450864	419795	397232	285565	367651	373263	30546.1	181604	100282
PE-NMe2 16:0_18:1_RT_12.89	12.893	744.554	-	793479	PE-NMe2 16:0_18:1	PE-NMe2	6	5805.58	5858.81	6975.29	421338	564167	474533	593874	410642	326890	287192	306757	269148	240210	477926	514255	251476	259664	475778	552526	596648	503797	793479	619365	274732	638997	428900	457406	450427	565061	557720	663904	45559.6	373403	198107
PE-NMe2 28:0_RT_11.61	11.613	662.477	-	185972	PE-NMe2 28:0	PE-NMe2	8	3421.89	3605.9	4475.86	35312.1	24669.4	37772.4	31900.5	32565.3	16305	18594.9	23601.8	21548.8	9611.09	146455	125253	153985	136552	136175	18092.3	17630.6	22415.6	26845.7	25998	147262	161110	185972	172688	126417	78110.7	94423.9	97068.9	8892.95	23806.1	11514.8
PE-NMe2 32:0_RT_14.33	14.334	718.539	-	633923	PE-NMe2 32:0	PE-NMe2	30	2983.82	4257.26	4746.58	166742	141761	158129	143119	132878	122763	133567	126599	125481	107553	527863	510356	470573	511976	489020	94750.8	87447.7	116827	108168	117298	528901	617672	553047	633923	466488	353643	343712	366169	20876.8	172064	81685.2
PG 14:0_16:0_RT_9.85	9.846	693.471	-	112095	PG 14:0_16:0	PG	6	1604.57	2122.17	2486.24	17572.9	18621.7	22597.4	11593.5	14911.9	27031	20863.5	26953.9	22122.4	22688.2	42150.8	38438.3	37128.2	44285.2	40528.5	48898.6	41044.8	65501	56236.5	56157.1	95559.3	112095	94773.3	109029	32244.8	52211	57143.5	63993.4	2300.37	23356.5	10164.5
PG 16:0_16:0_RT_10.04	10.037	721.503	-	201326	PG 16:0_16:0	PG	13	2318.37	2734.2	3504.58	9905.67	6671.25	11287.1	16474.8	27707	201326	198971	177058	190399	150993	11633.2	24009.9	15589.9	18737.1	12065.4	121026	123302	137232	188208	155581	75258.8	37466.3	42008.2	40082	4897.8	138418	79847.9	106544	9962.56	70700.2	11806.5
PG 16:0_16:0_RT_11.02	11.017	721.503	-	403823	PG 16:0_16:0	PG	24	3057.59	2602.63	3318.96	78817	61677.7	78461	82172.8	78069.1	136505	150650	139634	136212	127013	203196	209033	200237	173558	186583	171797	139088	188420	195722	171925	347650	395866	307764	403823	191176	203430	178293	275219	10939.8	94832.7	53485.6
PG 16:0_18:1_RT_10.14	10.136	747.518	-	650490	PG 16:0_18:1	PG	13	3379.96	4271.93	5403.37	186347	166366	225309	193183	177549	576966	573072	549267	548791	473195	71571.6	91511.6	46705.5	56860.4	61265.9	493454	452936	636532	650490	598452	178846	144737	115128	91309.9	39781.1	403200	338595	377362	18715.9	213598	85256.3
PG 16:0_18:1_RT_10.82	10.817	747.519	-	2.59578e+06	PG 16:0_18:1	PG	9	3065.08	3457.45	4332.88	581645	841001	965786	910851	848629	860431	924849	819146	905920	745959	2.18479e+06	1.12438e+06	1.89817e+06	2.15619e+06	2.10732e+06	921444	863318	1.10944e+06	1.17159e+06	1.12379e+06	2.27911e+06	2.59578e+06	2.44889e+06	1.88959e+06	1.79234e+06	1.35307e+06	1.86222e+06	1.68423e+06	161423	802509	425922
PG 16:0_20:4_RT_9.92	9.921	769.503	-	83661.9	PG 16:0_20:4	PG	5	1420.04	1868.84	2371.26	74371	58510.4	58695.6	59134.5	56792.7	18327	26783.9	28278.5	26867.5	17260	40413	36642.3	32867.9	36589.8	36869.4	26604.6	22428.3	37864.6	41703	35915.6	60555.6	83661.9	61146.6	71517.9	37902.8	48164.2	47173.7	58009	2071.22	20810.2	6729.45
PG 18:1_18:1_RT_10.24	10.238	773.534	-	971006	PG 18:1_18:1	PG	18	3073.66	4318.45	5176.83	381008	341002	398013	400048	510686	553620	591976	391104	555786	465308	109389	113901	61376.1	86195.2	103995	770223	671478	959233	971006	880066	146610	180005	126123	130723	88771.2	521925	335795	609075	27101.6	252474	101905
PG 32:1_RT_9.07	9.073	719.487	-	215023	PG 32:1	PG	5	2927.42	3846.28	4913.11	41782.7	25060.1	36493.6	37971.5	19834.3	122717	124350	138214	139751	101934	9034.71	9292.08	5028.75	4720.8	8145.31	122403	132309	215023	174336	168665	13943.8	9976.15	10230.4	6116.57	4488.88	72783.2	68469.2	94152.6	7575.05	23461.3	7848.75
PG 32:1_RT_9.9	9.899	719.484	-	110937	PG 32:1	PG	4	2919.9	3730.14	4732.97	35729.7	35919.9	37807	44340.1	10432.9	11900.7	27376.8	29947.2	8329.46	20021.7	38883.5	39867.6	61997.5	52576.7	43405.4	39309.9	27793.9	51364.1	51051.4	52518.1	91207.6	110937	89750.9	95448.3	49835.8	43384.7	58272.4	76715.4	4134.09	11830.1	10455.7
PG 36:1_RT_11.27	11.272	775.55	-	370200	PG 36:1	PG	3	3597.82	4701.98	5099.85	117103	76876.9	68632.2	58765	47299.8	285759	342508	357771	70685.9	244785	39058.3	35144.9	32719.1	41556.8	19560.6	258455	217325	254727	370200	283400	34002.6	49836.2	33666.1	40836.2	75041.5	196226	129129	196327	17560.7	50173.5	25774.2
PI 16:0_16:0_RT_10.7	10.701	809.519	-	897855	PI 16:0_16:0	PI	33	2169.85	2631.46	3367.99	34912.8	41783.1	35458.2	47786.2	36614.9	146261	131906	260897	148543	136817	200669	193539	188746	337851	212024	291788	414589	571050	554149	542563	579909	805187	798387	897855	206333	268816	320283	352138	40585.7	224904	71570.6
PI 16:0_18:0_RT_11.69	11.692	837.55	-	1.04839e+06	PI 16:0_18:0	PI	12	3018.11	3261.78	3844.07	69899.8	71001.7	127410	74791.6	95611.9	253337	244366	208878	241313	208685	542989	393242	228894	413647	219965	286055	324585	422623	408723	301324	766542	855060	853336	1.04839e+06	211478	520671	381797	286106	23013.6	200060	90809.2
PI 16:0_18:0_RT_11.92	11.916	837.55	-	2.27342e+06	PI 16:0_18:0	PI	54	3700.3	3534.73	4216.99	272889	228565	255443	129575	262586	470294	405209	463899	506214	421147	915891	717297	940849	985337	931239	753144	562746	875769	795262	826757	1.67492e+06	2.27342e+06	1.97738e+06	1.9959e+06	899279	954288	1.02944e+06	1.03437e+06	70634	436344	226721
PI 16:0_20:3_RT_10.51	10.512	859.535	-	137140	PI 16:0_20:3	PI	24	2285.8	2877.98	3441.46	69394.8	94665.4	113469	108416	103740	44380	67847.9	46566.4	49617	40230.8	102160	137140	94626.2	126326	107655	78110.6	60500.6	93965.5	48601.7	72521.4	102251	88185.7	74325	93949.8	113912	98517.9	114209	111826	6922.72	42064	15330
PI 18:0_18:0_RT_13.14	13.139	865.581	-	568207	PI 18:0_18:0	PI	24	3840.83	3321.77	3786.16	18001	5762.89	15988.4	11481.8	18568.8	67267.1	76137.7	82189	66290.5	55410	131405	136717	139554	140360	124014	87847.4	71748.4	114945	82338.9	114568	466155	538760	493681	568207	63739	166818	145367	236828	5757.01	79731	38441.4
PI 18:0_20:1_RT_13.12	13.119	891.598	-	818333	PI 18:0_20:1	PI	51	6348.49	5490.53	6258.11	296324	221277	269222	280408	277192	341082	399031	448338	382489	322931	447087	520115	438573	459940	455718	355238	338663	497907	511832	483525	523070	818333	692331	757177	451766	291614	508474	574072	24135.6	231026	95830.9
PI 18:0_20:3_RT_11.3	11.303	887.566	-	1.73555e+06	PI 18:0_20:3	PI	15	2898.07	3787.48	4422.95	1.35689e+06	1.0385e+06	1.22373e+06	1.29674e+06	1.0411e+06	1.03867e+06	1.1418e+06	1.22248e+06	1.1515e+06	1.01049e+06	729442	621180	641988	698617	646978	1.14622e+06	1.02486e+06	1.352e+06	1.38621e+06	1.35436e+06	461985	739486	597120	886099	818603	637168	987220	1.73555e+06	98057.4	495656	406273
PI 18:0_20:3_RT_11.69	11.692	887.565	-	3.95915e+06	PI 18:0_20:3	PI	58	2427.88	2623.9	3092.32	3.87377e+06	3.13992e+06	3.95915e+06	3.56123e+06	3.10664e+06	1.24054e+06	1.6017e+06	1.321e+06	1.32842e+06	1.14622e+06	3.19358e+06	2.79522e+06	2.83613e+06	3.04642e+06	2.80061e+06	1.26216e+06	1.22964e+06	1.6918e+06	1.87465e+06	1.70879e+06	1.69618e+06	2.05707e+06	1.98642e+06	2.3507e+06	3.09544e+06	2.1048e+06	2.7073e+06	3.27167e+06	112816	956857	476019
PI 18:0_20:4_RT_10.59	10.594	885.55	-	6.76532e+06	PI 18:0_20:4	PI	58	3630.47	4313.75	5436.4	5.46349e+06	4.81313e+06	5.36348e+06	4.84116e+06	4.47588e+06	3.01577e+06	3.30896e+06	3.03497e+06	3.11114e+06	2.7948e+06	6.49818e+06	6.59625e+06	5.83489e+06	6.51229e+06	6.19258e+06	3.3092e+06	3.07441e+06	4.03349e+06	4.1529e+06	3.81346e+06	5.77865e+06	6.76532e+06	6.25203e+06	6.65992e+06	5.72124e+06	5.08399e+06	5.35746e+06	5.30842e+06	605217	2.85453e+06	1.57299e+06
PI 18:0_20:4_RT_10.8	10.796	885.55	-	1.34942e+07	PI 18:0_20:4	PI	62	2430.51	2741.65	3435.84	9.13301e+06	8.51468e+06	9.64189e+06	9.33592e+06	7.97312e+06	5.62819e+06	5.90886e+06	5.83643e+06	5.73456e+06	5.19062e+06	1.20928e+07	1.1866e+07	9.43246e+06	1.11215e+07	1.14464e+07	5.78124e+06	5.50857e+06	7.55127e+06	7.40712e+06	7.19797e+06	1.10358e+07	1.34942e+07	1.12852e+07	1.26174e+07	1.10368e+07	9.42291e+06	9.58536e+06	1.05812e+07	1.05501e+06	4.99423e+06	2.578e+06
PI 32:0_RT_10.48	10.48	828.56	+	387125	PI 32:0	PI	2	14445.2	7763.5	8051.56	21280.4	19154.9	45019.4	27055.5	22720.6	91408.9	85093	70374.6	89518.8	83548.8	165646	154184	120045	149038	127740	236241	217712	266479	272876	266600	365820	382420	387125	386788	140819	226148	219764	239742	21980.8	128068	61535.9
PI 32:1_RT_9.62	9.619	826.543	+	319106	PI 32:1	PI	3	19950.1	7030.4	7093.18	67502.5	57701.5	68651.1	79021.9	76064.4	89362.6	109179	102258	84810	80045.1	180670	151282	140904	152956	142089	177376	142314	173130	148256	192637	206246	233127	319106	237551	134618	156949	161887	168877	12022.9	86708.7	34487.6
PI 34:1_RT_10.76	10.763	835.534	-	4.45694e+06	PI 34:1	PI	40	5234.65	5904.77	7453.69	1.82583e+06	1.78667e+06	1.95679e+06	1.94519e+06	1.81683e+06	2.17311e+06	2.2594e+06	2.32652e+06	2.11072e+06	1.87698e+06	3.13071e+06	3.36616e+06	2.02631e+06	2.9791e+06	3.14038e+06	2.72745e+06	2.57111e+06	3.2844e+06	3.26794e+06	3.16054e+06	3.62296e+06	4.45694e+06	3.77758e+06	4.14588e+06	2.92456e+06	3.42433e+06	3.14218e+06	3.11527e+06	256572	2.41018e+06	1.26928e+06
PI 34:2_RT_9.72	9.716	833.519	-	1.37289e+06	PI 34:2	PI	23	16928	7344.54	8990.19	901383	449663	917761	927994	941224	609463	460945	512801	594422	468215	799995	1.30958e+06	1.25587e+06	1.37289e+06	1.06237e+06	666460	569264	786439	713461	767313	1.00256e+06	615284	470064	756567	1.29186e+06	1.01705e+06	678279	497264	59133.1	443508	246543
PI 36:1_RT_12	12	863.565	-	9.69855e+06	PI 36:1	PI	122	3761.58	4244.17	4988.56	5.44263e+06	4.86884e+06	5.28105e+06	5.13052e+06	4.85026e+06	5.25808e+06	5.73656e+06	5.3222e+06	5.21467e+06	4.71171e+06	6.59359e+06	6.68393e+06	5.80683e+06	6.44699e+06	6.49378e+06	5.98473e+06	5.54266e+06	7.21504e+06	7.14747e+06	7.07948e+06	7.08425e+06	7.69179e+06	7.75039e+06	8.67405e+06	5.80923e+06	7.14505e+06	6.89968e+06	9.69855e+06	749234	3.77495e+06	1.95495e+06
PI 36:1_RT_12.33	12.333	882.606	+	218427	PI 36:1	PI	2	10325.8	5640.03	5770.02	114057	95217.9	103926	108913	98562.3	184658	187843	187608	193474	162569	145352	178766	161698	171530	202786	198206	169139	196788	210771	192302	145102	188092	159570	174061	155981	193744	195571	218427	24243.5	91095.8	61117.8
PI 36:2_RT_10.86	10.859	861.55	-	4.57751e+06	PI 36:2	PI	62	4262.4	4754.86	6016.05	2.46101e+06	2.4556e+06	2.54858e+06	2.45878e+06	1.8238e+06	1.47839e+06	1.58955e+06	1.78373e+06	1.54878e+06	1.3871e+06	4.11722e+06	4.57751e+06	4.2407e+06	4.32081e+06	4.18528e+06	1.53066e+06	1.40701e+06	2.06172e+06	1.88135e+06	1.77277e+06	3.38826e+06	3.274e+06	2.93492e+06	3.86245e+06	4.14355e+06	2.62226e+06	2.84078e+06	3.91811e+06	308688	1.43156e+06	780359
PI 37:4_RT_10.21	10.213	890.575	+	96156.4	PI 37:4	PI	3	5405.48	3241.23	3492.4	52939.6	44076.9	58639.3	52079.5	45439.1	31499.9	35864.5	45992.2	40645.2	37569.2	64445.3	71989.7	67846.4	66322	68608.3	42633.1	34481.6	53390.6	43587.3	53077.8	79293.4	87671.7	88153.1	96156.4	69738.2	62034.3	74342	78166.4	7943.5	38741.2	15662.9
PI 38:2_RT_12.11	12.107	889.581	-	3.34494e+06	PI 38:2	PI	33	10525	11284.8	13264	2.16015e+06	2.34988e+06	1.90467e+06	2.00861e+06	1.866e+06	963743	1.10693e+06	803333	1.03989e+06	1.07424e+06	2.31526e+06	2.5365e+06	3.18588e+06	3.34494e+06	2.95603e+06	1.3334e+06	1.22763e+06	1.68487e+06	1.17695e+06	1.68296e+06	985779	1.9351e+06	1.86178e+06	2.16695e+06	2.32606e+06	2.04012e+06	1.48083e+06	1.75752e+06	197116	1.1247e+06	525174
PI 38:5_RT_9.73	9.728	902.575	+	2.9139e+06	PI 38:5	PI	31	12793.8	5507.98	5957.97	2.18363e+06	2.03348e+06	2.22191e+06	2.08746e+06	2.02898e+06	1.0311e+06	756979	989198	1.02313e+06	960625	2.89769e+06	2.86191e+06	2.78842e+06	2.9139e+06	2.73368e+06	1.13655e+06	932274	1.1963e+06	1.31662e+06	1.163e+06	2.3284e+06	2.81112e+06	2.33976e+06	2.60415e+06	2.91316e+06	1.88619e+06	2.21718e+06	2.30165e+06	221297	1.20276e+06	599809
PI 38:5_RT_10.01	10.007	902.576	+	461454	PI 38:5	PI	19	8670.33	4389.63	4647.28	365365	301722	399823	461454	358779	305599	314051	325361	331779	273712	319582	120086	114774	303697	98056.5	319365	264641	330137	318347	305128	130238	264302	255188	278605	338864	309226	342714	378111	27220.6	187212	80262.9
PI 38:6_RT_9.31	9.31	900.56	+	193482	PI 38:6	PI	22	6200.37	3236.66	3710.91	60407.5	53368.5	59024.5	59080.1	55218.9	48867.6	59264.8	56625.7	53689.3	49525.5	154750	167633	154027	150595	150327	52752.7	46457.1	64616.5	61059.6	60613.8	148220	193482	158983	178840	151292	108037	133858	142785	11280.6	53688	22167.3
PI 40:3_RT_12.56	12.56	934.638	+	169638	PI 40:3	PI	19	8404.29	4412.18	5090.74	129011	163920	169466	131090	136956	98419.7	87473.4	96520.2	85191.9	71337.5	144767	160726	130280	169638	132473	72339.8	73049.7	92947.8	116493	105890	96196.9	159539	140673	149550	156783	114197	132595	146215	10389.5	54444.8	22026
PI 40:4_RT_11.61	11.614	932.622	+	756241	PI 40:4	PI	30	9166.26	4783.24	5154.58	646780	576030	732530	631599	618663	432879	429552	478690	392287	396313	611774	684808	675002	756241	638697	367467	381522	433197	488148	426345	684576	753761	669853	673214	755138	544454	588862	748556	74244.5	304835	167617
PI 40:5_RT_10.79	10.791	930.606	+	1.25535e+06	PI 40:5	PI	30	9763.42	4693.2	5485.12	964911	920831	954193	938943	908297	878501	660744	1.01731e+06	955742	874020	1.12544e+06	1.16071e+06	1.23679e+06	1.0007e+06	1.06543e+06	693584	518889	888811	851770	831199	920628	1.16756e+06	956963	1.00742e+06	1.05118e+06	1.13808e+06	1.16654e+06	1.25535e+06	123418	544249	350873
PI 40:5_RT_11.23	11.229	930.606	+	371882	PI 40:5	PI	26	6904.58	3771.14	4101.07	319334	292193	323806	293512	205470	110402	147252	145671	122563	135141	259231	293668	287993	267465	194591	174180	115706	180495	157476	177477	286112	316424	170451	371882	275331	226071	320625	350249	15528.8	103588	57232.9
PI 40:6_RT_9.74	9.744	928.591	+	428523	PI 40:6	PI	26	9807.59	4222.37	4567.32	196028	165258	206389	163408	171821	89050.5	112582	98311.5	88626.3	80251.7	428523	366974	329882	344858	356002	81908.5	58009.7	102719	69811.9	79826.2	296200	351359	327295	266521	236182	214339	271794	372008	16125.8	98058.3	50926.7
PI 40:6_RT_10.22	10.218	928.59	+	1.0973e+06	PI 40:6	PI	4	12084	6940.8	7347.08	837715	832051	847819	764556	762006	564083	736590	598072	565180	517062	1.07186e+06	896220	790496	1.0973e+06	901283	543097	533925	655964	574703	572043	625444	999466	640235	997612	813187	785224	710382	703242	114791	457621	297056
PI 40:7_RT_9.4	9.397	926.576	+	456261	PI 40:7	PI	28	7952.86	3727.36	3952.05	189468	188845	223181	214642	199012	54005.3	70550.3	72036.6	70347.3	35275.4	401909	425919	397053	456261	385878	78720.7	63989.1	84148	61248.8	83538.1	280017	376628	280201	373481	385113	232014	238443	287892	17677.5	121761	43335.2
Plasmanyl-PC O-16:0_14:0_RT_12.17	12.173	692.559	+	1.75578e+07	Plasmanyl-PC O-16:0_14:0	Plasmanyl-PC	40	12591.6	5691.8	6481.09	1.62386e+07	1.52162e+07	1.75578e+07	1.62196e+07	14822980	6.34047e+06	6.98796e+06	6.26701e+06	6.66544e+06	5.5996e+06	1.39362e+07	1.36484e+07	1.25927e+07	1.37037e+07	1.3469e+07	7.23031e+06	6.65859e+06	8.83965e+06	9.42158e+06	9.17516e+06	7.89668e+06	9.17786e+06	8.3936e+06	9.42808e+06	1.2972e+07	1.10038e+07	1.14426e+07	1.21458e+07	1.01477e+06	5.96602e+06	2.68208e+06
Plasmanyl-PC O-16:0_20:4_RT_12.19	12.19	768.589	+	2.39447e+07	Plasmanyl-PC O-16:0_20:4	Plasmanyl-PC	40	10742.8	5247.57	5975.26	2.32697e+07	21408125	2.39447e+07	2.34726e+07	2.13861e+07	1.09683e+07	1.1612e+07	10411163	1.16049e+07	9.46205e+06	1.90007e+07	1.88281e+07	1.7901e+07	1.89998e+07	1.82114e+07	7.7896e+06	7.02421e+06	9.46394e+06	1.02016e+07	8.85043e+06	1.29219e+07	1.60155e+07	1.40696e+07	1.67773e+07	1.76009e+07	1.59115e+07	1.59166e+07	1.74233e+07	1.40069e+06	8.52664e+06	3.9687e+06
Plasmanyl-PC O-18:0_16:0_RT_14	13.997	792.614	-	152229	Plasmanyl-PC O-18:0_16:0	Plasmanyl-PC	6	3714.92	5913.92	6798.95	144635	146917	149558	152229	134342	89207	105934	82672.9	94223	77866.3	104569	86092.3	74981.9	90003.2	83358.4	63775.5	51901.7	86917.9	88643.1	73215.7	45491.9	64136.9	60042.7	65252.8	79043.1	96529.6	93268.8	88096.7	6747.49	42382.9	17639.8
Plasmanyl-PC O-18:0_16:0_RT_14.27	14.265	792.613	-	422438	Plasmanyl-PC O-18:0_16:0	Plasmanyl-PC	27	3757.61	5414.21	5914.27	407465	377083	422438	420351	345991	233119	234736	246126	207467	189131	294411	287399	242980	286904	268747	150457	133083	180791	211971	172544	167050	195132	196791	208120	319692	292576	263506	332834	10348.2	136685	63351.6
Plasmanyl-PC O-28:0_RT_10.8	10.804	664.527	+	758977	Plasmanyl-PC O-28:0	Plasmanyl-PC	30	10925.5	5251.82	6137.99	620983	582030	608342	576390	508159	132844	146961	164997	115529	112169	740751	758977	597764	744959	635053	139232	130590	176675	189043	172411	341056	496748	395438	429104	604769	396962	419920	452137	18159.9	207254	96663.4
Plasmanyl-PC O-29:0_RT_11.48	11.478	678.543	+	403506	Plasmanyl-PC O-29:0	Plasmanyl-PC	2	11596.7	6202.38	6616.08	305671	323155	403506	294184	240507	87919.1	54981.4	54595.6	46289.7	45465.1	124315	154779	137144	138846	103364	56650.7	102445	115658	58376.9	126296	129744	107329	52416.3	82678.4	94203.6	122771	93175.6	88536.2	12751.5	86625.6	25372.8
Plasmanyl-PC O-30:1_RT_10.9	10.902	690.543	+	762615	Plasmanyl-PC O-30:1	Plasmanyl-PC	28	23128.7	8680.28	9339.54	660548	575695	705675	648307	574650	303383	330237	286087	300881	275918	637684	762615	646385	716910	724733	203286	225223	291043	309642	234121	427353	490071	497357	506112	597546	546902	507148	592764	12115.7	264965	73699.8
Plasmanyl-PC O-31:0_RT_12.87	12.869	706.574	+	2.42267e+06	Plasmanyl-PC O-31:0	Plasmanyl-PC	30	11503.1	18954.7	23627.6	2.37113e+06	2.30406e+06	2.42267e+06	2.40103e+06	2.14083e+06	1.07175e+06	1.11201e+06	1.02795e+06	1.14882e+06	885658	1.34625e+06	1.25852e+06	1.18593e+06	1.0564e+06	1.20814e+06	825082	792614	966248	1.06078e+06	1.08851e+06	755217	839967	739863	806839	1.13829e+06	1.31906e+06	1.1306e+06	1.57395e+06	104340	793123	345649
Plasmanyl-PC O-32:0_RT_12.87	12.87	764.582	-	424598	Plasmanyl-PC O-32:0	Plasmanyl-PC	27	3647.8	3851.45	4585.4	416468	363710	424598	384628	401820	191415	209066	194141	190861	179236	192053	209780	198413	195650	214669	134760	148096	180352	196941	172735	89146	110340	121863	141033	209654	207310	210047	247598	13518.3	123295	47034.3
Plasmanyl-PC O-32:0_RT_13.56	13.556	720.59	+	57657144	Plasmanyl-PC O-32:0	Plasmanyl-PC	50	16222.5	7023.13	7605.2	5.36442e+07	5.11457e+07	57657144	5.58166e+07	5.14023e+07	4.18138e+07	4.4265e+07	4.15823e+07	4.31561e+07	3.62805e+07	4.195e+07	4.07456e+07	3.9346e+07	3.7439e+07	3.97825e+07	2.9182e+07	2.55415e+07	3.25643e+07	3.6999e+07	3.30487e+07	2.14651e+07	2.31914e+07	1.969e+07	2.43626e+07	4.03521e+07	4.11131e+07	4.02187e+07	4.61337e+07	4.17143e+06	2.17623e+07	1.20777e+07
Plasmanyl-PC O-32:0_RT_13.61	13.608	764.569	-	469044	Plasmanyl-PC O-32:0	Plasmanyl-PC	6	2134.76	2794.71	3288.42	237311	259809	469044	198459	422255	258811	242910	162182	288182	185641	222501	357488	239870	344926	271534	279279	194485	110508	194985	326842	434940	317808	372840	256259	356945	460769	392925	371766	49293.4	143257	174384
Plasmanyl-PC O-32:1_RT_12.27	12.265	718.574	+	3.23495e+07	Plasmanyl-PC O-32:1	Plasmanyl-PC	57	16104.7	9277.8	9444.34	2.92577e+07	2.78123e+07	3.23495e+07	2.87142e+07	2.72881e+07	2.45003e+07	2.59488e+07	2.44709e+07	2.47074e+07	2.08455e+07	2.90915e+07	2.51915e+07	2.62717e+07	2.63686e+07	2.59413e+07	1.58334e+07	1.44892e+07	1.8879e+07	2.03743e+07	2.01594e+07	1.82124e+07	2.17138e+07	1.97314e+07	2.2237e+07	2.58352e+07	2.55143e+07	2.64218e+07	2.89278e+07	2.24068e+06	1.30541e+07	6.21906e+06
Plasmanyl-PC O-32:1_RT_13.34	13.338	718.576	+	2.53672e+06	Plasmanyl-PC O-32:1	Plasmanyl-PC	31	14302.6	6493.45	7071.89	2.36927e+06	2.28785e+06	2.53672e+06	2.24305e+06	2.17034e+06	1.45841e+06	1.70708e+06	1.65397e+06	1.64325e+06	1.45824e+06	2.11067e+06	2.16776e+06	1.81696e+06	2.19944e+06	2.24668e+06	1.15788e+06	1.01576e+06	1.40394e+06	1.44609e+06	1.45233e+06	1.35561e+06	1.54359e+06	1.26439e+06	1.66012e+06	2.12845e+06	1.73769e+06	1.96735e+06	2.14085e+06	135856	881493	501893
Plasmanyl-PC O-33:0_RT_14	14.004	734.606	+	728970	Plasmanyl-PC O-33:0	Plasmanyl-PC	17	10160.3	7118.83	6987.16	545216	407736	728970	709302	651790	364092	423597	409602	402153	250327	422483	474295	351653	458712	314654	245805	280766	301202	354619	336920	261820	294479	247203	348587	397752	424001	507964	439984	11758	209687	88228.7
Plasmanyl-PC O-33:0_RT_14.26	14.263	734.606	+	1.8035e+06	Plasmanyl-PC O-33:0	Plasmanyl-PC	31	10606.7	7853.06	8624.13	1.66728e+06	1.46155e+06	1.8035e+06	1.68854e+06	1.45327e+06	955972	1.07775e+06	1.01091e+06	1.01031e+06	873689	1.33929e+06	1.27481e+06	1.14369e+06	1.28107e+06	1.21327e+06	592104	553357	737730	753758	759086	704394	868776	763545	859906	1.16796e+06	1.15293e+06	1.1582e+06	1.26192e+06	88625.7	570289	234147
Plasmanyl-PC O-33:1_RT_12.93	12.93	732.591	+	6.42752e+06	Plasmanyl-PC O-33:1	Plasmanyl-PC	28	19129.2	22740.1	26171.1	6.15278e+06	5.41278e+06	6.42752e+06	6.18325e+06	5.36265e+06	3.81658e+06	4.16549e+06	3.97212e+06	3.88168e+06	3.30939e+06	4.52612e+06	4.27168e+06	4.11608e+06	4.56726e+06	4.14503e+06	2.29746e+06	2.38562e+06	2.80255e+06	2.86386e+06	3.24814e+06	2.59709e+06	3.27315e+06	2.95745e+06	3.17155e+06	3.56985e+06	4.35056e+06	4.44669e+06	4.80326e+06	223446	2.04198e+06	1.14136e+06
Plasmanyl-PC O-33:1_RT_13.83	13.834	732.598	+	175463	Plasmanyl-PC O-33:1	Plasmanyl-PC	3	9641.19	7246.15	7985.66	119687	96981.6	175463	111999	147342	53942.2	113265	62006.3	29819.3	51366.2	14102.6	28213.1	32373.1	16224.8	43136.8	26891.3	13527.8	36175.9	67241.5	52744.7	7412.97	30281.7	30211.6	69397.5	19479	26993.5	24992.9	33791.2	6719.45	44015.3	18601
Plasmanyl-PC O-33:1_RT_15.32	15.316	732.59	+	946540	Plasmanyl-PC O-33:1	Plasmanyl-PC	25	15177.6	9819.87	10310.4	387277	473489	510757	488109	438276	808167	946540	821618	772752	680859	413448	504661	410111	422991	447428	151882	258405	270226	202982	306914	259453	208287	286578	332884	503754	419968	413026	450247	23337.5	228422	140985
Plasmanyl-PC O-34:0_RT_14.95	14.947	748.621	+	2.49076e+07	Plasmanyl-PC O-34:0	Plasmanyl-PC	61	17555.2	7847.1	8689.71	1.99247e+07	1.82814e+07	2.04713e+07	1.93948e+07	1.78147e+07	1.65887e+07	1.767e+07	1.68082e+07	1.70308e+07	1.51415e+07	2.49076e+07	2.38396e+07	2.12284e+07	2.43274e+07	2.31574e+07	9.24295e+06	8.82724e+06	1.13808e+07	1.14944e+07	1.2144e+07	1.24357e+07	1.59196e+07	1.40586e+07	1.51231e+07	2.32677e+07	1.71622e+07	1.88996e+07	2.11155e+07	1.5237e+06	8.88967e+06	4.52486e+06
Plasmanyl-PC O-34:1_RT_13.6	13.603	746.606	+	1.66549e+08	Plasmanyl-PC O-34:1	Plasmanyl-PC	31	21390.6	10527.3	11399.8	1.51999e+08	1.40631e+08	1.66549e+08	1.51903e+08	1.40687e+08	1.17773e+08	1.2116e+08	116390979	1.19113e+08	1.0017e+08	1.47765e+08	146189698	138867865	1.46918e+08	1.43432e+08	7.50923e+07	6.87794e+07	8.71433e+07	9.25899e+07	8.94207e+07	9.15648e+07	105437742	1.00776e+08	1.08253e+08	1.3762e+08	1.31247e+08	131591800	1.48173e+08	1.31259e+07	7.20286e+07	3.76684e+07
Plasmanyl-PC O-34:1_RT_14.71	14.707	746.612	+	365438	Plasmanyl-PC O-34:1	Plasmanyl-PC	24	8502.61	7029.86	7515.29	365438	250003	292452	326256	298307	138533	146108	217492	140612	176920	180836	203929	157518	231632	221754	117549	98488.1	108818	153527	104330	139799	81215.8	316118	198253	215703	107161	219461	158609	6246.83	75344.7	42651.5
Plasmanyl-PC O-34:2_RT_13.38	13.384	744.591	+	6.10955e+06	Plasmanyl-PC O-34:2	Plasmanyl-PC	31	106660	7115.98	7422.26	5.28096e+06	4.93108e+06	6.10955e+06	5.30426e+06	3.84705e+06	3.98224e+06	4.9266e+06	4.15834e+06	4.53857e+06	3.49194e+06	4.43133e+06	4.14422e+06	3.7785e+06	4.0909e+06	3.72473e+06	3.90702e+06	3.68493e+06	4.72674e+06	5.03639e+06	5.5299e+06	2.85191e+06	3.36862e+06	3.04331e+06	3.44529e+06	3.15761e+06	4.21377e+06	5.0468e+06	5.32278e+06	348050	2.13647e+06	1.09322e+06
Plasmanyl-PC O-34:3_RT_11.74	11.74	742.584	+	295298	Plasmanyl-PC O-34:3	Plasmanyl-PC	5	9298.04	4718.3	5090.96	295298	208142	258919	242557	285591	142886	173612	147399	207326	141435	176021	125772	87602.9	88783.6	141796	62226.4	61423.4	145310	137491	173639	64729.9	103256	64202.1	91505.4	182103	127519	158087	208490	6442.74	29686	26401.5
Plasmanyl-PC O-34:4_RT_10.85	10.853	740.559	+	536139	Plasmanyl-PC O-34:4	Plasmanyl-PC	21	10962.5	5247.11	5881.03	468279	436050	536139	426538	396658	129603	127191	147403	106965	110522	310194	318655	261173	326707	298529	114535	84821.8	145103	161520	103294	187458	230481	253467	232681	316757	276004	232395	335516	25394.8	117136	43023.3
Plasmanyl-PC O-35:0_RT_15.63	15.634	762.637	+	121601	Plasmanyl-PC O-35:0	Plasmanyl-PC	3	10527.2	7680.18	9163.98	104980	114883	121601	99360.3	92038.2	75323.6	80080.7	69403.9	75001.1	53139.7	95001	103485	82180.3	88890.2	72697.9	25302.1	28007.8	29561	37351	34941	39398.5	62243.6	57825.2	38934.5	58785.5	78278.9	70506.4	70093	8213.23	25983.5	16810.2
Plasmanyl-PC O-35:1_RT_14.3	14.296	760.628	+	3.71016e+06	Plasmanyl-PC O-35:1	Plasmanyl-PC	25	12654.4	9369.14	10089.2	2.29795e+06	2.09908e+06	3.43508e+06	3.71016e+06	3.0286e+06	2.40028e+06	2.47132e+06	2.16866e+06	2.04667e+06	2.13004e+06	2.53206e+06	2.28055e+06	1.92886e+06	1.98374e+06	2.1539e+06	1.31933e+06	1.10441e+06	1.44928e+06	1.49682e+06	1.6675e+06	1.72314e+06	1.87927e+06	1.43407e+06	1.6963e+06	2.09501e+06	2.24525e+06	2.48234e+06	2.89995e+06	167707	1.02917e+06	577265
Plasmanyl-PC O-35:1_RT_16.62	16.615	760.622	+	145628	Plasmanyl-PC O-35:1	Plasmanyl-PC	10	11009.9	8195.42	8423.77	91700.4	98567.4	81369.3	135155	122343	145628	94579.3	129976	132663	124833	36827.4	73631.3	90422.6	90250.6	89493.6	65053.1	50059.1	54901.6	78922.5	90094.6	45117.2	81311.5	52177	60154.8	89192.4	94049.8	84002.4	93696.7	7384.92	41654	13647
Plasmanyl-PC O-35:2_RT_12.97	12.965	758.607	+	1.88931e+06	Plasmanyl-PC O-35:2	Plasmanyl-PC	27	16370.5	10773.6	11032.4	1.88931e+06	1.32426e+06	1.49812e+06	1.51355e+06	1.27559e+06	867008	700407	1.02118e+06	769866	605593	1.15213e+06	1.03356e+06	1.09619e+06	960970	1.07602e+06	528463	565502	864598	906439	837600	694273	974588	812593	927224	966339	1.074e+06	1.01847e+06	1.17077e+06	85123.5	539167	222685
Plasmanyl-PC O-35:2_RT_13.83	13.827	758.611	+	179932	Plasmanyl-PC O-35:2	Plasmanyl-PC	10	8580.32	6448.83	6576.28	153825	143405	179932	110070	118053	140128	146615	138781	115289	107430	125005	140802	129678	143867	148979	104943	88232.8	147209	111997	151736	67934.5	84588.6	109975	145388	81365.9	146276	146382	152783	5980.08	65239.2	14054.3
Plasmanyl-PC O-36:0_RT_16.3	16.298	776.653	+	993404	Plasmanyl-PC O-36:0	Plasmanyl-PC	30	14636.5	9438.21	10182.4	889759	819713	921444	846979	753460	694320	783641	771896	758005	658393	993404	918359	922111	915507	941773	354505	308968	441933	493525	458525	569227	712067	635304	698851	877018	721285	785055	865854	36355.3	381903	169674
Plasmanyl-PC O-36:1_RT_14.3	14.297	818.638	-	942706	Plasmanyl-PC O-36:1	Plasmanyl-PC	25	4060.48	5850.62	6459.31	942706	791322	919816	725189	744916	735297	803381	709996	634770	431307	521302	662000	496595	368555	574107	394168	283823	496455	496879	465563	349463	465980	585701	500652	572923	695004	595039	854541	61675.6	329002	185647
Plasmanyl-PC O-36:1_RT_14.99	14.992	774.637	+	2.63534e+07	Plasmanyl-PC O-36:1	Plasmanyl-PC	60	22967.6	10542.9	11368.9	2.24714e+07	2.07421e+07	2.31566e+07	2.10714e+07	1.98714e+07	2.3201e+07	2.52717e+07	2.42133e+07	1.74499e+07	2.05134e+07	2.55391e+07	2.37536e+07	2.22592e+07	2.63534e+07	2.53059e+07	1.3173e+07	1.21429e+07	1.62329e+07	1.62274e+07	1.69735e+07	1.7933e+07	2.21716e+07	2.06662e+07	2.16989e+07	2.33283e+07	2.18504e+07	2.27589e+07	2.62961e+07	2.00476e+06	11121982	5.45017e+06
Plasmanyl-PC O-36:2_RT_13.64	13.64	772.621	+	3.72441e+07	Plasmanyl-PC O-36:2	Plasmanyl-PC	31	17180.2	10005.7	10829.8	3.29687e+07	2.83606e+07	3.72441e+07	2.9481e+07	3.17944e+07	1.82386e+07	2.28669e+07	1.86596e+07	1.87224e+07	1.58211e+07	2.50995e+07	2.38352e+07	2.20185e+07	2.88907e+07	2.48576e+07	1.34334e+07	1.24597e+07	1.60323e+07	1.63384e+07	1.65535e+07	1.68444e+07	1.88864e+07	1.80455e+07	2.00601e+07	2.60556e+07	2.24035e+07	2.28684e+07	2.41371e+07	2.11538e+06	1.20692e+07	6.62143e+06
Plasmanyl-PC O-36:2_RT_14.74	14.742	772.622	+	1.0714e+06	Plasmanyl-PC O-36:2	Plasmanyl-PC	25	11877.4	9820.1	10498.2	1.01571e+06	853722	1.0714e+06	848777	777139	536328	615763	500787	497540	424649	720228	715915	564745	725608	745704	617258	599546	723233	812917	686047	599239	638802	565462	720786	672294	759355	709415	812185	51290.7	388911	181221
Plasmanyl-PC O-36:3_RT_12.54	12.537	770.606	+	5.37966e+06	Plasmanyl-PC O-36:3	Plasmanyl-PC	27	12340	6478.39	7474.71	4.34448e+06	4.2497e+06	5.37966e+06	4.50681e+06	4.09992e+06	1.94516e+06	2.22905e+06	2.07978e+06	2.03732e+06	1.43607e+06	1.89437e+06	2.87289e+06	2.64006e+06	2.90446e+06	2.47045e+06	1.67522e+06	1.58646e+06	1.89312e+06	2.01373e+06	2.15097e+06	1.45521e+06	2.33134e+06	2.10586e+06	2.23734e+06	2.53546e+06	3.0113e+06	2.75962e+06	3.39829e+06	246740	1.07078e+06	649966
Plasmanyl-PC O-36:3_RT_12.81	12.806	770.606	+	8.25038e+06	Plasmanyl-PC O-36:3	Plasmanyl-PC	31	13248.3	20246.7	25238.1	7.22948e+06	7.31586e+06	8.25038e+06	7.19034e+06	7.64955e+06	6.44778e+06	6.34802e+06	6.77299e+06	6.19897e+06	5.41847e+06	4.24011e+06	4.40092e+06	3.72026e+06	3.77433e+06	4.33816e+06	3.14121e+06	2.8879e+06	3.94099e+06	4.24303e+06	2.69628e+06	2.69065e+06	3.01435e+06	2.68719e+06	2.7206e+06	3.93557e+06	4.74502e+06	4.99425e+06	5.27443e+06	504611	2.7961e+06	1.73546e+06
Plasmanyl-PC O-36:3_RT_13.24	13.241	770.605	+	3.00823e+06	Plasmanyl-PC O-36:3	Plasmanyl-PC	31	14889.6	6764.77	7036.19	2.65184e+06	2.49599e+06	2.39567e+06	3.00823e+06	2.17055e+06	1.12278e+06	1.18311e+06	1.09019e+06	1.05804e+06	1.02545e+06	2.22058e+06	2.31127e+06	1.94874e+06	2.19505e+06	2.38156e+06	984370	939154	1.05595e+06	1.10462e+06	1.17458e+06	1.15575e+06	1.31972e+06	1.17544e+06	1.35286e+06	1.89926e+06	1.67008e+06	1.83095e+06	1.68174e+06	154461	784946	423752
Plasmanyl-PC O-36:4_RT_11.9	11.897	768.59	+	399219	Plasmanyl-PC O-36:4	Plasmanyl-PC	6	9015.65	4705.49	5064.8	278801	364959	399219	368590	178215	184509	196174	191729	281431	164353	211526	161973	289871	275327	149711	230523	165312	220167	174960	262968	98111	172335	115911	334505	168967	336921	288262	273543	17986.6	136025	62375.3
Plasmanyl-PC O-36:5_RT_11.04	11.043	766.559	+	4.23297e+06	Plasmanyl-PC O-36:5	Plasmanyl-PC	30	16105.4	5047.13	5460.34	1.26421e+06	1.59963e+06	1.84298e+06	1.69424e+06	1.47148e+06	1.36613e+06	1.60074e+06	1.53125e+06	1.28172e+06	1.2554e+06	3.27384e+06	3.43232e+06	3.1509e+06	3.03589e+06	2.89425e+06	1.70128e+06	1.38507e+06	1.95e+06	1.99995e+06	1.83633e+06	3.85601e+06	4.23297e+06	3.8403e+06	4.02975e+06	3.24311e+06	2.81024e+06	2.83599e+06	2.98327e+06	319408	1.56859e+06	818361
Plasmanyl-PC O-36:5_RT_11.26	11.263	766.575	+	3.02464e+06	Plasmanyl-PC O-36:5	Plasmanyl-PC	25	6934.67	4033.2	4484.29	3.02464e+06	1.6937e+06	1.94704e+06	2.89862e+06	2.77744e+06	968977	1.14236e+06	829673	991342	843221	1.58038e+06	1.40604e+06	868789	1.37026e+06	1.27525e+06	716660	450536	629622	828728	638095	878876	934935	761415	787664	1.45601e+06	1.28363e+06	1.25058e+06	1.6054e+06	92896.3	653553	395611
Plasmanyl-PC O-36:5_RT_11.93	11.932	766.578	+	1.77739e+06	Plasmanyl-PC O-36:5	Plasmanyl-PC	15	8309.41	4390.35	4725.6	1.64786e+06	1.53714e+06	1.77739e+06	1.6953e+06	1.4535e+06	862485	1.07654e+06	1.15662e+06	980367	662518	1.22079e+06	1.31533e+06	859211	904815	851072	802745	730051	1.09077e+06	1.02817e+06	1.07742e+06	806711	1.13334e+06	680234	954376	1.17343e+06	1.27156e+06	1.4023e+06	1.47454e+06	60826.1	652832	293691
Plasmanyl-PC O-38:1_RT_16.32	16.323	802.685	+	4.02408e+06	Plasmanyl-PC O-38:1	Plasmanyl-PC	23	12485.2	8050.95	8685.78	1.03569e+06	1.35284e+06	3.83421e+06	960966	1.9955e+06	820525	1.56835e+06	1.12465e+06	968488	686623	4.02408e+06	1.41741e+06	3.2704e+06	1.29887e+06	1.05884e+06	528151	734083	439250	958240	1.60878e+06	695652	2.03011e+06	700774	3.0522e+06	1.13335e+06	1.05749e+06	3.16563e+06	1.0812e+06	93093.5	671386	316473
Plasmanyl-PC O-38:2_RT_14.94	14.938	800.664	+	2.28925e+06	Plasmanyl-PC O-38:2	Plasmanyl-PC	11	23208.8	10558.6	11488.2	1.63737e+06	1.18532e+06	2.28925e+06	1.08969e+06	847601	817646	1.06925e+06	936194	970227	921618	1.79029e+06	1.43183e+06	1.21067e+06	1.43859e+06	1.44762e+06	675017	604718	772616	789543	822085	884129	694288	1.01455e+06	781652	1.31031e+06	1.23488e+06	1.14397e+06	916586	69935	667450	255438
Plasmanyl-PC O-38:2_RT_15.12	15.116	800.655	+	1.05852e+06	Plasmanyl-PC O-38:2	Plasmanyl-PC	9	13407	9417.63	9570.64	459637	429424	840184	1.01256e+06	1.05852e+06	604063	303721	307308	626210	462190	435844	682163	613254	666650	738719	379933	386798	502544	484410	363152	452655	673141	470136	700204	640055	388961	558892	632996	34636.3	266930	162538
Plasmanyl-PC O-38:3_RT_13.76	13.764	798.639	+	1.19182e+06	Plasmanyl-PC O-38:3	Plasmanyl-PC	9	12104	9226.69	9388.51	748969	1.02096e+06	1.19182e+06	1.04661e+06	969969	377606	363773	391107	371560	303378	656099	646157	529298	566751	545059	259352	241585	334677	373506	330872	294046	367320	364420	427122	504568	551315	558042	645220	34662.3	319604	132274
Plasmanyl-PC O-38:3_RT_14.16	14.163	798.639	+	2.84271e+06	Plasmanyl-PC O-38:3	Plasmanyl-PC	31	11206.2	8479	9223.82	2.76224e+06	2.57279e+06	2.77963e+06	2.84271e+06	2.51081e+06	2.00817e+06	2.12992e+06	1.92651e+06	1.96183e+06	1.72678e+06	2.14649e+06	2.22429e+06	1.98204e+06	2.33191e+06	2.10191e+06	1.10839e+06	1.04776e+06	1.41388e+06	1.3912e+06	1.45615e+06	1.56668e+06	1.94116e+06	1.87058e+06	1.86176e+06	1.99369e+06	2.01169e+06	2.0731e+06	2.42578e+06	158824	1.04633e+06	505482
Plasmanyl-PC O-38:3_RT_14.61	14.606	798.639	+	583792	Plasmanyl-PC O-38:3	Plasmanyl-PC	5	10161.4	7954.47	8762.43	496573	450267	506966	583792	432957	289188	289367	234068	272616	227721	503103	565355	484473	532991	549985	191640	175262	218715	248280	245844	315146	438517	365867	443304	552610	374858	363043	405080	20891.2	207503	96930.4
Plasmanyl-PC O-38:4_RT_12.83	12.832	796.622	+	3.98743e+06	Plasmanyl-PC O-38:4	Plasmanyl-PC	28	11519.6	18215.6	22706.2	3.93316e+06	3.07382e+06	3.90298e+06	3.98743e+06	1.91805e+06	1.41237e+06	1.64881e+06	1.22746e+06	1.58521e+06	1.37068e+06	1.94411e+06	1.65751e+06	1.64798e+06	1.49966e+06	1.76901e+06	1.00337e+06	823155	1.20088e+06	1.18264e+06	1.22326e+06	1.27996e+06	1.3958e+06	1.25376e+06	1.07559e+06	1.74493e+06	1.87657e+06	2.01957e+06	1.97235e+06	200466	1.19174e+06	609796
Plasmanyl-PC O-38:4_RT_13.14	13.142	796.622	+	3.19865e+06	Plasmanyl-PC O-38:4	Plasmanyl-PC	29	19296.8	7827.98	7765.97	3.1931e+06	1.93218e+06	3.19865e+06	2.75507e+06	2.26903e+06	2.15035e+06	2.46487e+06	2.35561e+06	2.35305e+06	1.84744e+06	2.22482e+06	2.48623e+06	2.17588e+06	1.72901e+06	2.25851e+06	1.31221e+06	1.20684e+06	1.86037e+06	1.55994e+06	1.80519e+06	1.30904e+06	1.92497e+06	1.79787e+06	1.90509e+06	2.14357e+06	1.95766e+06	2.84961e+06	2.71745e+06	186028	1.04509e+06	495720
Plasmanyl-PC O-38:4_RT_13.54	13.537	796.621	+	5.44113e+06	Plasmanyl-PC O-38:4	Plasmanyl-PC	31	20966.7	6269.12	6788.7	5.44113e+06	4.87584e+06	5.17888e+06	5.1727e+06	4.80886e+06	2.47903e+06	2.66598e+06	2.52762e+06	2.70081e+06	1.99279e+06	5.23487e+06	5.05171e+06	4.81198e+06	4.80404e+06	4.87363e+06	1.97871e+06	1.51002e+06	2.30372e+06	2.46508e+06	2.3211e+06	4.52153e+06	4.96085e+06	4.90985e+06	5.32716e+06	4.61693e+06	4.4101e+06	4.31607e+06	4.93013e+06	333471	2.41389e+06	1.08991e+06
Plasmanyl-PC O-38:5_RT_12.21	12.205	794.605	+	1.85418e+07	Plasmanyl-PC O-38:5	Plasmanyl-PC	31	12991.1	6405.8	7225.79	1.69074e+07	1.56439e+07	1.85418e+07	1.73193e+07	1.56005e+07	6.86201e+06	7.64102e+06	7.00209e+06	6.96242e+06	5.95542e+06	1.48951e+07	1.42745e+07	1.35744e+07	1.43873e+07	1.42484e+07	5.20405e+06	4.92148e+06	6.3837e+06	6.36781e+06	6.654e+06	1.04064e+07	1.23279e+07	1.11695e+07	1.24347e+07	1.31642e+07	1.18477e+07	1.22308e+07	1.31445e+07	1.01116e+06	6.25646e+06	2.77845e+06
Plasmanyl-PC O-38:5_RT_12.63	12.625	794.613	+	1.39405e+06	Plasmanyl-PC O-38:5	Plasmanyl-PC	19	9342.66	4893.77	5159.06	1.39405e+06	884376	1.37278e+06	1.25269e+06	779535	226899	298469	368617	246781	247303	1.0545e+06	870697	878394	1.10674e+06	816474	315698	228324	330472	261346	271444	532297	534419	608677	605499	704814	1.24925e+06	852808	1.00009e+06	40869.1	274327	86913.2
Plasmanyl-PC O-38:5_RT_13.28	13.277	794.606	+	643813	Plasmanyl-PC O-38:5	Plasmanyl-PC	28	13474.8	6565.91	7150.81	643813	538669	630266	595193	512483	308374	369292	270562	344622	325327	508423	522834	470648	485288	475409	245510	247065	263023	317226	318602	366876	451378	388845	436317	383391	374307	462941	509789	49500.5	267486	66505.6
Plasmanyl-PC O-38:6_RT_11.1	11.101	792.571	+	252539	Plasmanyl-PC O-38:6	Plasmanyl-PC	11	9607.51	4623.64	4927.79	165577	128807	170554	169322	102323	49423.7	67770.2	16451.9	41441.6	30919.3	154781	155265	152144	141405	137869	73201.4	55591.8	55428.9	74438.4	97603.2	218049	252539	213146	195408	238828	169018	207247	82833	5488.35	120363	33257.1
Plasmanyl-PC O-38:6_RT_11.3	11.299	792.597	+	1.38172e+06	Plasmanyl-PC O-38:6	Plasmanyl-PC	11	7736.58	4562.33	5559.54	1.25486e+06	1.23972e+06	1.38172e+06	1.25273e+06	1.13819e+06	178074	283974	186965	95528.2	161701	304538	379343	476084	357181	274358	214830	199705	270226	263174	146334	263076	302454	154082	281064	356711	412408	200653	440503	25494.2	294028	87255.1
Plasmanyl-PC O-38:6_RT_11.71	11.711	792.592	+	1.13226e+07	Plasmanyl-PC O-38:6	Plasmanyl-PC	31	9551.85	4935.53	5446.08	6.25738e+06	5.62273e+06	7.08251e+06	6.21585e+06	5.47941e+06	4.28281e+06	4.38949e+06	4.23583e+06	4.31087e+06	3.36986e+06	1.13226e+07	1.06016e+07	1.00812e+07	1.08572e+07	1.03063e+07	2.15228e+06	1.87839e+06	2.59157e+06	2.89211e+06	2.70693e+06	4.96524e+06	7.66207e+06	7.22965e+06	7.84768e+06	9.857e+06	7.03348e+06	6.99046e+06	7.17924e+06	243146	2.92908e+06	1.21069e+06
Plasmanyl-PC O-40:1_RT_16.45	16.445	830.708	+	206267	Plasmanyl-PC O-40:1	Plasmanyl-PC	10	10364.7	7233.51	7974.06	80922.9	69681.4	84117.1	67470.7	74044.8	47157.8	69882.3	71589.7	74436.7	41979.6	142981	154330	133669	137515	144134	66175.9	79500.4	93784.9	98179.2	101890	140354	194302	152766	206267	96929.8	116967	107617	103058	6802.53	40497.3	28249.2
Plasmanyl-PC O-40:1_RT_17.5	17.502	830.701	+	1.34294e+06	Plasmanyl-PC O-40:1	Plasmanyl-PC	8	23412.5	16989.8	18198.2	1.18895e+06	910419	1.34294e+06	846374	680314	634359	421023	770460	501644	642429	944576	994600	1.03446e+06	1.12439e+06	1.03147e+06	533385	433983	621872	498936	668449	511076	721958	710154	774115	966537	1.28957e+06	1.20884e+06	1.2106e+06	27708.4	413814	196421
Plasmanyl-PC O-40:2_RT_15.03	15.027	828.691	+	130404	Plasmanyl-PC O-40:2	Plasmanyl-PC	11	13495.6	6194.9	6431.35	91530.7	94659.4	93658.8	93796.8	87605.7	15582.7	32131	21672.8	44862.9	15229.4	102404	127260	123048	99340	130371	28081.8	19285.5	38244.5	49327.4	39591	89770.1	112650	102318	101646	119695	77218.3	91891.7	130404	6538.96	21594.2	17431.9
Plasmanyl-PC O-40:2_RT_16.27	16.268	828.685	+	761140	Plasmanyl-PC O-40:2	Plasmanyl-PC	15	21991.2	14180.7	15541.4	687850	617516	761140	647666	623401	314730	386861	325959	313378	288622	628984	674494	536641	697974	516103	227449	197641	258643	278409	238824	336840	289599	344038	460116	325187	304849	529207	579584	27701.9	216755	91187.8
Plasmanyl-PC O-40:3_RT_15.32	15.319	826.669	+	431792	Plasmanyl-PC O-40:3	Plasmanyl-PC	25	13211	8427.44	8974.42	329542	315197	365924	357169	431792	75336.9	121319	113204	80996.7	74787.1	216741	148649	179986	183131	172327	82525.8	81545	146928	140765	148124	153536	194473	179082	205010	208296	183119	186547	218156	9993.32	93808.5	30857.1
Plasmanyl-PC O-40:4_RT_14.21	14.212	824.654	+	453592	Plasmanyl-PC O-40:4	Plasmanyl-PC	16	6990.66	5400.49	5874.89	420259	277999	385902	453592	239146	160437	152402	76852.1	113422	73036.4	238670	199622	197600	61548.6	80490.7	82957.6	74212.3	100998	94889.1	110484	190847	222381	149510	222802	71216.1	193591	101999	175675	14462.1	100508	26042
Plasmanyl-PC O-40:4_RT_14.49	14.49	824.654	+	702380	Plasmanyl-PC O-40:4	Plasmanyl-PC	30	10828.1	7909.85	8508.97	672450	666690	673174	702380	611609	414019	510083	435188	480930	426732	459528	680339	663727	403601	622844	308572	250629	354988	383020	410327	512412	653542	571561	639312	622336	565573	611535	678472	29855.2	310049	136751
Plasmanyl-PC O-40:4_RT_14.9	14.904	824.654	+	395149	Plasmanyl-PC O-40:4	Plasmanyl-PC	2	16148.2	7720.47	8400.2	198637	335027	395149	272282	225119	228083	203886	189082	190082	190905	212333	194491	220094	268807	228244	130592	97111.3	135314	155780	188464	153001	189943	185691	182479	247154	226736	272219	285331	16334.2	92450.5	48031.1
Plasmanyl-PC O-40:5_RT_13.16	13.158	822.637	+	1.5669e+06	Plasmanyl-PC O-40:5	Plasmanyl-PC	22	26898.6	10911.7	10825.3	1.5669e+06	1.46066e+06	1.48226e+06	1.41162e+06	1.30802e+06	686851	716136	701588	682368	527725	1.23891e+06	1.37403e+06	567816	1.34177e+06	1.25277e+06	454265	342240	623814	634657	623776	839287	1.03448e+06	993881	1.03703e+06	1.17146e+06	954043	1.16684e+06	1.18227e+06	62047.9	543748	184669
Plasmanyl-PC O-40:5_RT_13.51	13.51	822.638	+	1.85082e+06	Plasmanyl-PC O-40:5	Plasmanyl-PC	30	43520.2	5801.7	5749.28	1.53146e+06	1.39123e+06	1.73234e+06	1.67274e+06	1.35329e+06	1.05023e+06	1.15155e+06	1.09484e+06	1.07941e+06	1.00806e+06	1.81869e+06	1.78716e+06	1.67975e+06	1.68219e+06	1.63075e+06	617348	611774	747437	783292	815711	1.52341e+06	1.85082e+06	1.67031e+06	1.57715e+06	1.71359e+06	1.28356e+06	1.50879e+06	1.69887e+06	115344	701023	328656
Plasmanyl-PC O-40:5_RT_14.63	14.63	822.638	+	150724	Plasmanyl-PC O-40:5	Plasmanyl-PC	24	8097.58	6182.22	6982.73	118859	114083	128033	128476	125840	89185.3	116463	108120	101823	97245	134278	150724	123239	134623	113041	63453.2	47946.7	88170.4	78441	73079.7	88873.8	103814	90345.1	108804	123161	132377	123436	116437	5738.84	59726.6	18407.6
Plasmanyl-PC O-40:6_RT_12.21	12.208	820.621	+	2.62917e+06	Plasmanyl-PC O-40:6	Plasmanyl-PC	31	11562.5	5701.37	6431.19	2.49841e+06	2.25142e+06	2.62917e+06	2.34409e+06	2.19954e+06	844809	994665	904508	863446	716534	2.16372e+06	2.13659e+06	1.97168e+06	2.07316e+06	2.1262e+06	610209	577646	814047	847856	765611	1.44201e+06	1.76609e+06	1.57966e+06	1.75037e+06	1.95626e+06	1.6151e+06	1.67766e+06	1.92408e+06	122184	840831	331904
Plasmanyl-PC O-40:6_RT_12.55	12.548	820.621	+	1.03e+06	Plasmanyl-PC O-40:6	Plasmanyl-PC	29	9996.71	5248.19	6055.32	852008	848624	1.03e+06	908319	776479	259779	303705	278213	295680	234892	784943	768359	730771	707302	701156	226568	226932	274838	282316	328538	601850	648703	628437	696860	668226	520645	565567	632628	38012	260066	129508
Plasmanyl-PC O-40:6_RT_13.06	13.059	820.622	+	2.37658e+06	Plasmanyl-PC O-40:6	Plasmanyl-PC	31	15321.2	6608.35	6777.71	1.33142e+06	1.21457e+06	1.37455e+06	1.28639e+06	1.21505e+06	958482	1.08711e+06	1.00214e+06	803331	798657	2.36436e+06	2.31101e+06	2.32773e+06	1.93351e+06	2.18205e+06	583898	544479	777147	860824	555884	1.79193e+06	2.32996e+06	2.00549e+06	2.37658e+06	2.21004e+06	1.58094e+06	1.6418e+06	1.85001e+06	133752	763071	356129
Plasmanyl-PC O-42:2_RT_17.46	17.458	856.715	+	453938	Plasmanyl-PC O-42:2	Plasmanyl-PC	28	17343	12585.3	13480.4	453938	392031	437448	452287	370324	196003	199962	201867	217354	187372	340008	309948	257074	319545	278370	125774	120261	171989	161098	168472	176684	218009	194108	224788	272329	245795	279396	297504	11990.8	129258	39658.5
Plasmanyl-PC O-42:4_RT_15.82	15.82	852.685	+	210987	Plasmanyl-PC O-42:4	Plasmanyl-PC	23	9822.55	7402.33	8092.61	168442	172069	207482	174456	171025	149839	160140	128153	140295	125615	199286	186382	190723	210987	136179	75749.5	67395.4	104761	106724	113717	128341	157135	129356	152711	189708	145754	150199	177773	7313.35	70073.5	23894.9
Plasmanyl-PC O-42:4_RT_16.23	16.228	852.683	+	290888	Plasmanyl-PC O-42:4	Plasmanyl-PC	27	10109.9	7665.93	8555.68	265415	237103	290888	240129	249222	180951	208740	159534	195383	168452	279297	188853	244213	259204	221866	92709.5	90496.7	146544	136691	113350	93395.6	235122	197403	209924	220569	230178	217513	177545	7610.32	80324.8	33645.7
Plasmanyl-PC O-42:5_RT_14.86	14.862	850.668	+	825471	Plasmanyl-PC O-42:5	Plasmanyl-PC	30	11713	7518.58	8009.68	771553	695279	787402	681200	686846	565023	612862	592124	607628	474418	805144	819340	749804	825471	729966	357138	322369	410793	465972	457078	519870	672948	621129	569118	751712	668088	632077	755472	35443.6	327544	117327
Plasmanyl-PC O-42:6_RT_13.89	13.888	848.652	+	208728	Plasmanyl-PC O-42:6	Plasmanyl-PC	18	8353.4	6370.69	7020.85	150601	157168	150624	143501	127301	42130.7	38194.1	40853.9	34374.6	23149.9	175566	151303	153871	163418	146852	42053.1	29372.2	52968.3	46798.9	40216.1	136761	187327	158384	208728	155482	124044	133168	136995	5817.97	47259	18163.7
Plasmanyl-PC O-42:6_RT_14.41	14.405	848.654	+	653323	Plasmanyl-PC O-42:6	Plasmanyl-PC	30	9064.61	7400	7896.3	470841	547315	571532	435518	408033	436830	507207	444419	487558	396517	551981	523704	498286	653323	491512	275147	239317	357199	286806	349817	378885	541753	414842	489917	609697	452064	451287	589049	27321.3	269843	116182
Plasmanyl-PE O-16:0_20:4_RT_12.53	12.53	724.528	-	1.67959e+06	Plasmanyl-PE O-16:0_20:4	Plasmanyl-PE	25	4221.36	4208.23	4936.81	492807	454035	593125	541345	486070	1.4904e+06	1.67959e+06	1.48059e+06	1.5562e+06	1.28726e+06	477032	483961	438398	414164	447757	382775	323601	443286	444516	466799	285927	378779	331824	385640	398699	608001	756285	831952	55804.4	390506	161098
Plasmanyl-PE O-32:0_RT_13.92	13.917	676.53	-	341276	Plasmanyl-PE O-32:0	Plasmanyl-PE	29	2481.15	4161.18	4571.14	227389	216865	237029	217805	189646	295419	341276	296154	308823	273639	185453	205994	181181	206778	193888	206764	175735	247083	223254	247427	113786	156092	133364	156099	182446	210676	263398	235851	12141.3	133323	56968.5
Plasmanyl-PE O-34:0_RT_15.29	15.288	704.56	-	438097	Plasmanyl-PE O-34:0	Plasmanyl-PE	29	3484.18	4727.57	5313.36	245504	236908	245270	248593	233510	347385	341863	323964	299678	293939	438097	406838	366129	384257	390954	195555	179805	219444	239883	264223	262646	333818	305946	321121	378203	336269	330366	338593	25538.7	169755	91177.5
Plasmanyl-PE O-34:1_RT_13.95	13.952	702.544	-	1.40959e+06	Plasmanyl-PE O-34:1	Plasmanyl-PE	20	4683.79	6714.73	7484.81	933199	833798	954804	904102	830553	1.24166e+06	1.40959e+06	1.25954e+06	1.32247e+06	1.13988e+06	637713	660408	591024	643486	583482	461724	423416	561668	581324	512217	297233	356040	327981	365103	591750	610497	795783	859755	60970.3	391753	189654
Plasmanyl-PE O-36:1_RT_15.32	15.317	730.577	-	568982	Plasmanyl-PE O-36:1	Plasmanyl-PE	18	5340.34	6741.85	7814.7	290889	275362	335223	296771	271235	564649	567140	568982	563629	422162	335495	337470	307176	315673	341268	144049	132739	192659	165477	108063	177191	205234	229595	259333	284859	258951	207081	229516	8122.73	129547	75231.6
Plasmenyl-PC P-34:0_RT_12.93	12.93	790.599	-	1.24913e+06	Plasmenyl-PC P-34:0	Plasmenyl-PC	25	4731.11	4570.96	5399.16	1.24913e+06	1.08565e+06	1.17604e+06	691753	1.01719e+06	732058	906963	680800	813945	699761	516354	524921	701211	752165	732282	528693	449389	530513	529908	601763	398635	493240	405576	520578	713877	685222	759664	661376	70704	323541	220325
Plasmenyl-PC P-34:0_RT_13.61	13.606	790.598	-	3.06727e+06	Plasmenyl-PC P-34:0	Plasmenyl-PC	31	5048.71	7057.84	7777.13	706341	1.16308e+06	1.78614e+06	1.28746e+06	1.87058e+06	1.47128e+06	1.13548e+06	1.00078e+06	1.94269e+06	801688	1.33387e+06	1.96755e+06	605039	983514	1.7294e+06	634829	574128	1.07464e+06	1.01231e+06	583934	1.66471e+06	1.08147e+06	959953	793343	637253	3.06727e+06	1.35725e+06	909716	305190	1.61383e+06	802765
Plasmenyl-PC P-36:1_RT_12.97	12.969	816.614	-	379239	Plasmenyl-PC P-36:1	Plasmenyl-PC	17	4475.71	3824.2	4517.1	296756	242202	379239	313498	245024	168088	130732	204350	176618	157599	183724	185733	168184	177647	197367	111661	99744	124569	180580	134880	128217	154093	141169	118086	199583	185064	163922	253117	8634.86	90054.7	44218.1
Plasmenyl-PC P-36:1_RT_13.65	13.651	816.615	-	385030	Plasmenyl-PC P-36:1	Plasmenyl-PC	13	3489.28	4877.83	5530.3	94079.8	86015.1	252410	174509	352219	109161	160726	103012	218638	75691.9	154640	221131	117035	75708	217069	56500.4	41152.9	184885	113477	113370	263033	162565	100063	75506.1	90658.3	385030	176131	69858.3	21264.2	210048	130176
Plasmenyl-PC P-38:4_RT_12.2	12.197	838.601	-	170257	Plasmenyl-PC P-38:4	Plasmenyl-PC	4	3485.21	3671.95	4296.91	40771.6	46656.8	141743	52158	151385	33017.4	33595.9	19957	46420.3	33543.5	48857.6	104134	80685.5	43971.9	59964.4	14064.3	20041.1	36284.1	49993.5	13401.2	99816.8	34452.9	33293.1	33562	47402.7	170257	54217.5	75787.9	15482.2	97027	34577.4
Plasmenyl-PE P-16:0_20:3_RT_12.89	12.89	726.543	+	4.74671e+06	Plasmenyl-PE P-16:0_20:3	Plasmenyl-PE	62	10861.4	17424.2	21798.3	3.44471e+06	3.44484e+06	3.56831e+06	3.47782e+06	3.25029e+06	3.94349e+06	4.28419e+06	3.88829e+06	4.15542e+06	3.56205e+06	1.08988e+06	1.09152e+06	915262	1.00487e+06	1.16702e+06	3.62965e+06	3.64676e+06	4.4614e+06	4.70852e+06	4.74671e+06	692004	869770	727366	769806	1.04574e+06	2.86855e+06	2.375e+06	3.11564e+06	293927	1.71482e+06	815886
Plasmenyl-PE P-16:0_20:3_RT_13.32	13.317	726.543	+	2.93586e+06	Plasmenyl-PE P-16:0_20:3	Plasmenyl-PE	62	13051.4	6490.67	7068.86	2.40099e+06	2.20202e+06	2.5166e+06	2.3345e+06	2162621	1.73626e+06	2.0368e+06	1.9408e+06	1.85029e+06	1.65836e+06	1.32034e+06	1.34725e+06	1.18634e+06	1.26477e+06	1.24169e+06	2.30954e+06	2.21131e+06	2.8626e+06	2.92624e+06	2.93586e+06	886164	1.05359e+06	937919	1.03336e+06	1.22901e+06	2.00734e+06	1.86994e+06	2.08233e+06	164632	1.02811e+06	491660
Plasmenyl-PE P-16:0_20:4_RT_12.26	12.264	724.527	+	2.15542e+07	Plasmenyl-PE P-16:0_20:4	Plasmenyl-PE	62	9963.81	6135.02	6245.15	1.83833e+07	1.74455e+07	1.93791e+07	1.83089e+07	1.71576e+07	1.509e+07	1.64313e+07	1.54539e+07	1.56856e+07	1.35613e+07	1.07678e+07	1.04665e+07	9.66889e+06	1.02907e+07	1.03303e+07	1.77766e+07	1.71065e+07	2.0183e+07	2.15542e+07	2.13567e+07	8.91946e+06	1.04066e+07	1.01257e+07	1.08324e+07	9.81821e+06	1.54013e+07	1.5319e+07	1.69851e+07	1.9067e+06	9.35346e+06	4.93086e+06
Plasmenyl-PE P-16:0_20:5_RT_11.33	11.33	722.511	+	2.30888e+06	Plasmenyl-PE P-16:0_20:5	Plasmenyl-PE	62	10179.9	5436.12	6641.02	1.9306e+06	1.82272e+06	2.0675e+06	2.21088e+06	1.96505e+06	1.27902e+06	1.59658e+06	1.30676e+06	1.43665e+06	1.07168e+06	641304	591079	635337	599784	534515	2.04172e+06	1.97531e+06	2.25004e+06	2.30888e+06	2.19003e+06	483275	580182	526916	514617	582845	1.23311e+06	1.19754e+06	1.30771e+06	174408	827019	448417
Plasmenyl-PE P-16:0_22:6_RT_11.8	11.798	748.527	+	6.76615e+06	Plasmenyl-PE P-16:0_22:6	Plasmenyl-PE	62	10255.9	5251.24	5916.56	5.05222e+06	4.655e+06	5.19148e+06	5.03645e+06	4.49132e+06	5.76972e+06	6.11422e+06	5.74549e+06	5.862e+06	5.38335e+06	4.92047e+06	4.78186e+06	4.79673e+06	4.72908e+06	4.77359e+06	5.74553e+06	5.18357e+06	6.53055e+06	6.76615e+06	6.65293e+06	3.9946e+06	4.69412e+06	4.26656e+06	4.77233e+06	4.45535e+06	5.35445e+06	5.49576e+06	6.06876e+06	661051	3.16875e+06	1.72219e+06
Plasmenyl-PE P-18:0_16:0_RT_15.06	15.058	704.559	+	866157	Plasmenyl-PE P-18:0_16:0	Plasmenyl-PE	60	12361	7199.55	7477.89	770948	689106	762483	716539	672723	231988	253366	244370	237810	228894	810168	845538	794195	842635	866157	602184	549704	726676	768623	747454	624379	735107	716020	751096	802943	675588	681497	756419	46285.8	331975	160755
Plasmenyl-PE P-18:0_17:1_RT_14.41	14.408	714.544	-	470676	Plasmenyl-PE P-18:0_17:1	Plasmenyl-PE	29	4790.18	6589.91	7837.35	426029	402458	470676	395574	405370	255195	272668	252408	284378	232031	225227	244309	164106	229135	224565	358769	337254	430655	456482	454256	185973	228588	197631	199111	183315	284112	342755	364609	8225.75	149854	75090
Plasmenyl-PE P-18:0_20:3_RT_14.24	14.239	754.574	+	4.38554e+06	Plasmenyl-PE P-18:0_20:3	Plasmenyl-PE	57	10788.4	8247.03	9066.45	3.39611e+06	3.27207e+06	3.48401e+06	3.36879e+06	2.95107e+06	2.92854e+06	3.60816e+06	3.2496e+06	3.15724e+06	2.86272e+06	2.14148e+06	2.09207e+06	2.09551e+06	2.18871e+06	2.06313e+06	3.51743e+06	3.35111e+06	4.38554e+06	4.15446e+06	4.38315e+06	1.65936e+06	2.01917e+06	1.9058e+06	2.02846e+06	2.02217e+06	3.01329e+06	3.13931e+06	3.40563e+06	281337	1.60295e+06	829987
Plasmenyl-PE P-18:0_20:3_RT_14.67	14.668	754.575	+	2.25643e+06	Plasmenyl-PE P-18:0_20:3	Plasmenyl-PE	57	8528.52	6639.98	7179.81	1.5692e+06	1.46685e+06	1.68979e+06	1.471e+06	1.33448e+06	1.30591e+06	1.53747e+06	1.34295e+06	1.38639e+06	1.21112e+06	1.37404e+06	1.28052e+06	1.22561e+06	1.37633e+06	1.28229e+06	1.72893e+06	1.67891e+06	2.07626e+06	2.14184e+06	2.25643e+06	1.00367e+06	1.24618e+06	1.13163e+06	1.23552e+06	1.25824e+06	1.55905e+06	1.61824e+06	1.76506e+06	116936	815376	383525
Plasmenyl-PE P-18:0_20:4_RT_13.62	13.622	752.558	+	1.72259e+07	Plasmenyl-PE P-18:0_20:4	Plasmenyl-PE	62	511010	6423.74	6952.82	1.21513e+07	1.14572e+07	1.29638e+07	1.20268e+07	1.14291e+07	1.10254e+07	1.25431e+07	1.19931e+07	1.16139e+07	9.76898e+06	1.11324e+07	11201186	1.00147e+07	1.10403e+07	9.88327e+06	1.46674e+07	1.29449e+07	1.60592e+07	1.72259e+07	1.70699e+07	1.1537e+07	1.31989e+07	1.26366e+07	1.37083e+07	1.05593e+07	1.30739e+07	1.32536e+07	1.42566e+07	1.65356e+06	7.53588e+06	4.40644e+06
Plasmenyl-PE P-18:0_22:4_RT_14.56	14.559	780.591	+	1.59691e+06	Plasmenyl-PE P-18:0_22:4	Plasmenyl-PE	60	8875.64	7014.68	7727.19	1.46924e+06	1.34492e+06	1.48404e+06	1.43531e+06	1.34255e+06	1.24513e+06	1.38169e+06	1.27974e+06	1.21819e+06	1.10489e+06	1.24243e+06	1.26547e+06	1.18303e+06	1.25376e+06	1.21407e+06	1.31174e+06	1.17585e+06	1.41503e+06	1.58786e+06	1.54262e+06	1.22908e+06	1.51723e+06	1.20989e+06	1.50795e+06	1.15916e+06	1.44192e+06	1.49159e+06	1.59691e+06	116016	681992	339104
Plasmenyl-PE P-18:0_22:5_RT_13.59	13.591	778.573	+	3.98707e+06	Plasmenyl-PE P-18:0_22:5	Plasmenyl-PE	62	12818.8	6265.11	6831.64	2.67217e+06	2.38971e+06	2.04946e+06	2.62397e+06	2.46954e+06	3.22349e+06	3.49202e+06	3.22692e+06	3.29542e+06	2.78129e+06	2.64188e+06	2.52357e+06	2.2639e+06	2.50088e+06	2.57381e+06	3.20175e+06	3.04888e+06	3.71761e+06	3.98707e+06	3.53427e+06	2.66159e+06	3.03523e+06	3.00057e+06	3.22529e+06	2.23123e+06	3.02299e+06	3.0196e+06	2.42052e+06	276164	1.64443e+06	1.08954e+06
Plasmenyl-PE P-18:0_22:5_RT_14.09	14.088	778.576	+	985617	Plasmenyl-PE P-18:0_22:5	Plasmenyl-PE	59	9573.68	6727	7068.57	638198	553910	695013	647109	606233	602100	659399	620994	489486	558179	661266	558034	610669	658571	589823	732300	769402	769836	836578	985617	695769	798383	696592	779884	521566	658105	710943	822434	55606.7	375578	217192
Plasmenyl-PE P-18:0_22:6_RT_13.13	13.133	776.558	+	6.85203e+06	Plasmenyl-PE P-18:0_22:6	Plasmenyl-PE	62	396129	16612.8	11830.4	3.89138e+06	3.60841e+06	3.77956e+06	3.73836e+06	3.47787e+06	5.144e+06	5.34113e+06	5.30515e+06	5.3123e+06	4.82306e+06	6.14064e+06	5.95541e+06	5.2148e+06	5.53034e+06	5.54751e+06	4.8835e+06	4.85344e+06	5.77843e+06	6.11787e+06	6.08849e+06	5.85057e+06	6.72534e+06	6.46868e+06	6.85203e+06	5.68349e+06	5.6239e+06	5.8314e+06	6.15009e+06	579953	3.25438e+06	1.6515e+06
Plasmenyl-PE P-18:1_18:1_RT_13.77	13.773	728.559	+	3.63192e+06	Plasmenyl-PE P-18:1_18:1	Plasmenyl-PE	58	14273.9	10880.7	11071.6	3.62693e+06	3.30321e+06	3.63192e+06	3.51449e+06	3.13966e+06	2.25911e+06	2.48237e+06	2.37451e+06	2.1593e+06	2.01048e+06	1.91583e+06	1.92918e+06	1.93677e+06	1.93486e+06	1.88162e+06	2.82171e+06	2.57177e+06	3.4798e+06	3.3376e+06	3.38047e+06	1.45018e+06	1.65004e+06	1.62149e+06	1.79437e+06	1.78979e+06	2.64563e+06	2.82841e+06	2.83022e+06	267423	1.52094e+06	743786
Plasmenyl-PE P-18:1_20:3_RT_12.94	12.936	752.558	+	1.44508e+06	Plasmenyl-PE P-18:1_20:3	Plasmenyl-PE	50	51726.3	107190	90110.7	1.40817e+06	976549	834659	1.38134e+06	1.29204e+06	1.08771e+06	1.3744e+06	1.16874e+06	1.1742e+06	710911	695230	761071	542864	415458	549426	774323	720988	1.34828e+06	1.2895e+06	1.44508e+06	391880	503171	370029	490091	548536	597271	870375	1.27957e+06	141922	701003	273420
Plasmenyl-PE P-18:1_20:5_RT_11.39	11.394	748.528	+	1.23571e+06	Plasmenyl-PE P-18:1_20:5	Plasmenyl-PE	31	11392	6166.67	7431.75	1.04413e+06	1.15584e+06	1.01634e+06	1.23571e+06	946995	398701	346637	307673	357516	298236	198319	211128	256210	322308	237024	565456	539369	817344	670118	831689	128757	197287	180912	119307	298971	538833	463121	702767	45609.6	346884	141075
Plasmenyl-PE P-18:1_22:5_RT_12.32	12.319	776.558	+	1.27494e+06	Plasmenyl-PE P-18:1_22:5	Plasmenyl-PE	46	13263.3	7244.5	7411.47	1.25002e+06	1.16396e+06	1.27494e+06	1.22676e+06	1.11043e+06	547034	922440	894992	867677	758068	755418	743725	691155	733702	773092	1.0551e+06	943743	715658	1.12765e+06	1.1437e+06	570482	863158	721675	832623	724940	910584	1.01757e+06	1.18162e+06	87667.4	553957	343910
Plasmenyl-PE P-18:1_22:6_RT_11.86	11.862	774.543	+	2.43838e+06	Plasmenyl-PE P-18:1_22:6	Plasmenyl-PE	62	12385.8	6383.64	7192.44	2.41173e+06	2.27858e+06	2.41082e+06	2.28247e+06	2.12818e+06	1.58041e+06	1.79071e+06	1.62338e+06	1.65017e+06	1.38931e+06	2.37932e+06	2.38541e+06	2.32985e+06	2.39735e+06	2.43026e+06	1.92642e+06	1.77958e+06	2.18988e+06	2.35743e+06	2.31445e+06	1.85539e+06	2.29873e+06	2.04617e+06	2.27294e+06	2.24922e+06	2.15231e+06	2.24482e+06	2.43838e+06	244978	1.28448e+06	684491
Plasmenyl-PE P-32:0_RT_13.69	13.694	676.528	+	873232	Plasmenyl-PE P-32:0	Plasmenyl-PE	52	8243.14	5949.87	6431.09	797364	745583	873232	774937	742919	164132	144749	159339	150892	138666	458144	485440	465954	435250	469720	673355	617623	802121	863289	803981	370694	445186	384259	437018	458806	587278	561875	622039	40843.2	279839	141605
Plasmenyl-PE P-32:1_RT_12.39	12.389	674.512	+	1.86494e+06	Plasmenyl-PE P-32:1	Plasmenyl-PE	61	11984.8	6310.49	6697.09	1.06178e+06	973396	1.09528e+06	999663	938017	1.73407e+06	1.86494e+06	1.6663e+06	1.71889e+06	1.50836e+06	761264	705885	668876	694689	707216	1.44435e+06	1.33379e+06	1.69439e+06	1.83402e+06	1.8291e+06	507001	611008	526947	670960	670084	1.08117e+06	1.21071e+06	1.3495e+06	109621	656424	322591
Plasmenyl-PE P-33:1_RT_13.06	13.06	688.528	+	353867	Plasmenyl-PE P-33:1	Plasmenyl-PE	35	17425	7515.78	7708.39	220065	204360	235410	235105	225754	203161	218984	216269	229037	179386	91022.4	79327.9	98630.2	118233	93077.6	234474	234488	330115	345427	353867	74840.4	86879.2	62847.2	77462	89881.8	156430	227241	189186	18418.5	83973.5	43965.1
Plasmenyl-PE P-34:1_RT_13.73	13.734	702.543	+	1.48394e+07	Plasmenyl-PE P-34:1	Plasmenyl-PE	62	10788	8223.48	8367.71	1.19947e+07	1.11593e+07	1.19911e+07	1.18793e+07	1.0068e+07	1.05444e+07	1.16071e+07	1.06816e+07	9.78747e+06	8.8294e+06	7.05628e+06	6.92988e+06	7.05002e+06	7.64809e+06	7.15369e+06	1.29181e+07	1.13119e+07	1.4092e+07	1.48394e+07	1.45886e+07	5.37271e+06	6.46101e+06	6.01208e+06	6.7252e+06	6.57247e+06	9.81145e+06	1.05907e+07	1.17305e+07	1.13397e+06	5.72263e+06	2.97603e+06
Plasmenyl-PE P-34:2_RT_12.6	12.597	700.528	+	1.90884e+06	Plasmenyl-PE P-34:2	Plasmenyl-PE	54	11407.1	6266.08	6605.77	988539	1.10164e+06	1.14829e+06	1.02267e+06	1.06453e+06	1.39489e+06	1.42747e+06	1.36731e+06	1.35019e+06	1.17874e+06	580108	352261	486758	456719	517245	1.46541e+06	1.40043e+06	1.72534e+06	1.80583e+06	1.90884e+06	386241	401729	353677	431492	426586	932899	961404	1.14349e+06	103592	514631	306474
Plasmenyl-PE P-36:1_RT_15.08	15.082	730.575	+	8.33528e+06	Plasmenyl-PE P-36:1	Plasmenyl-PE	62	16895.3	10097.1	10220.9	6.3516e+06	5.85599e+06	6.60803e+06	6.11471e+06	5.59772e+06	4.99748e+06	5.53595e+06	5.14231e+06	5.21997e+06	4.63041e+06	4.87983e+06	4.87477e+06	4.41561e+06	4.75364e+06	4.70168e+06	6.72851e+06	6.36256e+06	7.91392e+06	8.16882e+06	8.33528e+06	4.10809e+06	4.86949e+06	4.47823e+06	5.00051e+06	4.18614e+06	5.87167e+06	6.09893e+06	6.70204e+06	548431	3.12911e+06	1.55559e+06
Plasmenyl-PE P-38:2_RT_15.22	15.224	756.591	+	925542	Plasmenyl-PE P-38:2	Plasmenyl-PE	15	20451.6	13966.7	14377.9	591785	379002	743035	530302	606889	126433	151412	347832	226083	104492	237059	181057	213983	362965	235374	600181	353968	456994	442636	925542	205528	111781	139226	238453	343573	399599	573683	543815	12636.9	212757	72503.7
Plasmenyl-PE P-38:4_RT_12.52	12.521	750.544	-	731452	Plasmenyl-PE P-38:4	Plasmenyl-PE	21	4754.83	4740.04	5592.35	553901	527318	567980	545213	511538	657596	731452	654134	649165	652928	400951	411642	362987	406154	358905	182515	195679	299650	236495	255067	215391	187371	193883	245754	335395	397536	435263	504721	35329.3	227734	110090
Plasmenyl-PE P-38:4_RT_13.22	13.221	752.559	+	3.5626e+06	Plasmenyl-PE P-38:4	Plasmenyl-PE	53	25308	12128.7	6717.75	3.5626e+06	2.391e+06	3.35699e+06	3.39737e+06	2.29102e+06	1.93916e+06	2.20149e+06	2.16226e+06	1.59436e+06	1.82875e+06	2.00961e+06	1.74808e+06	1.78461e+06	1.90094e+06	1.51778e+06	2.31921e+06	2.17453e+06	1.92914e+06	1.96393e+06	1.99026e+06	1.63011e+06	1.70613e+06	1.55544e+06	1.98651e+06	1.81342e+06	2.48252e+06	2.50847e+06	2.60651e+06	266941	1.33571e+06	769049
Plasmenyl-PE P-38:5_RT_12.29	12.293	750.543	+	1.47344e+07	Plasmenyl-PE P-38:5	Plasmenyl-PE	61	15836.9	9072.95	9235.82	1.36053e+07	1.29958e+07	1.47344e+07	1.36526e+07	1.2779e+07	8.96348e+06	9.48363e+06	8.93224e+06	9.06905e+06	8.04655e+06	8.45594e+06	8.36435e+06	7.36813e+06	8.14537e+06	7.99192e+06	1.10285e+07	1.03762e+07	1.24956e+07	1.3042e+07	1.3154e+07	6.42174e+06	8.12208e+06	7.63745e+06	8.41276e+06	7.50314e+06	1.05154e+07	1.07997e+07	1.18133e+07	1.31091e+06	6.23232e+06	3.36319e+06
Plasmenyl-PE P-38:5_RT_12.67	12.667	750.543	+	2.31008e+06	Plasmenyl-PE P-38:5	Plasmenyl-PE	41	16406.6	8814.09	9059.83	2.08046e+06	1.80893e+06	2.15148e+06	2.0387e+06	1.9208e+06	1.57449e+06	1.50347e+06	1.37762e+06	1.26139e+06	1.40913e+06	1.08535e+06	1.21809e+06	912074	1.08754e+06	1.10942e+06	1.78596e+06	1.89283e+06	1.93436e+06	2.31008e+06	2.21026e+06	707577	863751	949813	1.10708e+06	1.03467e+06	1.37798e+06	1.51847e+06	1.60841e+06	259908	578582	640384
PS 16:0_18:1_RT_11.03	11.033	760.513	-	2.87038e+06	PS 16:0_18:1	PS	31	8409.72	6188.61	7811.84	2.04311e+06	1.73179e+06	2.07744e+06	1.95431e+06	1.578e+06	1.76976e+06	2.18806e+06	1.95079e+06	1.88901e+06	1.70298e+06	2.79918e+06	2.73915e+06	2.61725e+06	2.83306e+06	2.87038e+06	1.92002e+06	1.98801e+06	2.40754e+06	2.61188e+06	2.32586e+06	2.13136e+06	2.60553e+06	2.31852e+06	2.34023e+06	2.41952e+06	2.16698e+06	2.64917e+06	2.55405e+06	220504	1.25981e+06	654220
PS 16:1_16:0_RT_9.85	9.848	732.484	-	423442	PS 16:1_16:0	PS	14	4653.54	5704.01	6982.08	262498	132841	204390	241401	207837	423051	380907	245581	407451	293221	257491	355693	252903	280676	342660	336076	307310	346245	330694	423442	194154	272989	315094	248899	387519	362767	291488	298663	6186.79	163303	51001.2
PS 18:0_20:3_RT_11.59	11.592	812.545	-	671908	PS 18:0_20:3	PS	19	6098.61	6595.07	7977.05	298142	319864	461152	338563	456608	189371	228064	232737	260240	101839	502635	645845	637300	591050	558819	276165	134387	290289	310226	348216	525953	652691	393778	671908	302254	466093	420511	577904	16173.3	177906	79562.6
PS 18:1_18:0_RT_12.29	12.292	788.545	-	3.75489e+06	PS 18:1_18:0	PS	31	6451.45	7211.87	8408.29	1.70014e+06	1.53879e+06	1.71146e+06	2.05603e+06	1.65679e+06	1.46351e+06	1.33856e+06	1.19883e+06	1.44637e+06	967255	3.25907e+06	3.25118e+06	3.3183e+06	3.3267e+06	3.37723e+06	1.70525e+06	1.70882e+06	1.9949e+06	2.02704e+06	1.98484e+06	3.13429e+06	3.7449e+06	3.57734e+06	3.75489e+06	3.33945e+06	2.16808e+06	2.51122e+06	3.36703e+06	184284	1.24496e+06	587952
PS 18:1_18:0_RT_13.12	13.122	788.552	-	584616	PS 18:1_18:0	PS	3	7751.38	6703.82	7803.52	240915	280128	232958	290361	224736	146377	290715	188052	163987	145789	537172	467400	484849	578896	435485	279658	240679	168607	360206	241151	333902	571320	447350	388049	478373	295503	338358	584616	18566.9	201746	111789
PS 18:1_18:1_RT_11.11	11.107	786.53	-	2.09158e+06	PS 18:1_18:1	PS	30	8703.25	6404.61	8049.97	1.54062e+06	1.30685e+06	1.71988e+06	1.39119e+06	1.54819e+06	855734	966582	793052	869658	774743	1.86191e+06	2.09158e+06	1.7237e+06	1.80719e+06	1.59649e+06	1.06082e+06	989204	1.0975e+06	1.14155e+06	1.19436e+06	1.33917e+06	1.6479e+06	1.39592e+06	1.49415e+06	1.89901e+06	1.27087e+06	1.30096e+06	1.87323e+06	99552.4	596170	373830
SM d32:0_RT_10.4	10.397	677.559	+	221114	SM d32:0	SM	27	8859.07	5424.62	5488.1	141362	121423	166603	163219	145082	125715	163118	131842	125407	126323	217166	221114	185400	207855	198386	91941.2	77483.6	105874	100425	102701	113095	165163	137629	161994	171900	146386	146449	187482	12754.5	77418.8	23946.5
SM d32:1_RT_9.9	9.903	675.544	+	2.50888e+06	SM d32:1	SM	31	11325.4	5126.81	5348.8	2.18562e+06	2.05274e+06	2.38188e+06	1.99798e+06	1.89145e+06	1.73658e+06	1.63196e+06	1.7861e+06	1.73764e+06	1.5602e+06	2.1592e+06	2.50888e+06	2.26643e+06	2.41855e+06	2.40686e+06	1.15235e+06	1.03414e+06	1.37732e+06	1.30648e+06	1.47036e+06	1.59291e+06	2.07725e+06	1.97742e+06	2.21129e+06	2.31165e+06	2.01152e+06	2.12761e+06	2.33699e+06	171234	916421	495724
SM d33:0_RT_11.1	11.098	691.577	+	119829	SM d33:0	SM	8	9459.05	4552.19	5095.72	85743.1	88424.8	81930	85489.1	71199.6	90929.8	87994.1	79421.8	88064	75085.3	118554	117708	83342.8	119829	108529	37657.5	46696.8	55518.9	55965.2	64895.6	93877.3	95284.9	95488.1	104715	107544	90885.9	104080	114571	5403.54	36318.5	19463.7
SM d33:1_RT_10.6	10.596	689.559	+	4.12652e+06	SM d33:1	SM	31	11920.6	5943.79	6365.87	3.30344e+06	3.01521e+06	3.48959e+06	3.12662e+06	2.8465e+06	2.72146e+06	2.76157e+06	2.70241e+06	2.6359e+06	2.34467e+06	4.12652e+06	3.82663e+06	3.41473e+06	3.78218e+06	3.6936e+06	1.69815e+06	1.54608e+06	2.22351e+06	2.28696e+06	2.15322e+06	2.71147e+06	3.20696e+06	2.98505e+06	3.24245e+06	3.56386e+06	3.093e+06	3.23763e+06	3.43991e+06	248247	1.53356e+06	779604
SM d34:0_RT_11.82	11.821	705.59	+	6.9613e+06	SM d34:0	SM	31	12083.3	6212.83	6999.99	5.57432e+06	5.14871e+06	6.05076e+06	5.3646e+06	5.03082e+06	4.82039e+06	5.10357e+06	4.67026e+06	4.75018e+06	4.16635e+06	6.9613e+06	6.85331e+06	6.40699e+06	6.75913e+06	6.63401e+06	2.70939e+06	2.5521e+06	3.6748e+06	3.70079e+06	3.56601e+06	4.68633e+06	5.71361e+06	5.04938e+06	5.70383e+06	6.17604e+06	5.44704e+06	5.55554e+06	6.10731e+06	496430	2.7347e+06	1.35998e+06
SM d34:1_RT_10.72	10.721	703.573	+	163711	SM d34:1	SM	5	16394.6	7959.3	8517.35	116434	107395	110822	115767	100206	113655	96492.5	121093	131741	81079.7	152954	145092	132465	163711	153722	43396.9	41535.7	66872.6	53900	82051.1	104078	136062	107246	149927	133832	115966	155419	123830	9450.09	40734.4	12397.5
SM d34:1_RT_11.3	11.298	703.574	+	6.62181e+07	SM d34:1	SM	31	10845.3	6307.62	7528.16	5.84751e+07	5.74623e+07	6.2297e+07	6.09226e+07	5.65147e+07	5.58102e+07	5.89284e+07	5.49395e+07	5.6648e+07	4.94313e+07	6.62181e+07	6.54762e+07	6.0745e+07	6.49142e+07	6.34347e+07	3.53535e+07	3.28724e+07	4.18168e+07	4.37202e+07	4.21051e+07	4.99974e+07	5.57683e+07	5.10094e+07	5.4816e+07	6.21466e+07	5.64829e+07	5.59681e+07	6.21334e+07	6.66377e+06	3.50357e+07	1.83172e+07
SM d34:2_RT_10.06	10.06	701.559	+	6.9004e+06	SM d34:2	SM	31	11523.2	6414.56	6533.89	5.62078e+06	5.0768e+06	5.90924e+06	5.52635e+06	5.08304e+06	4.78618e+06	5.14084e+06	4.69592e+06	4.78672e+06	4.15032e+06	6.78712e+06	6.9004e+06	6.22173e+06	6.73185e+06	6.2829e+06	2.96203e+06	2.74328e+06	3.64946e+06	3.78667e+06	3.7462e+06	4.74568e+06	5.61751e+06	5.04588e+06	5.67298e+06	6.21096e+06	5.02457e+06	5.45399e+06	6.15716e+06	479194	2.68974e+06	1.41625e+06
SM d35:1_RT_12.02	12.022	717.59	+	3.03618e+06	SM d35:1	SM	31	12000.8	6170.32	6389.26	2.61971e+06	2.31982e+06	2.67398e+06	2.47092e+06	2.34217e+06	2.21375e+06	2.46856e+06	2.26053e+06	2.19662e+06	1.90411e+06	3.01738e+06	3.01567e+06	2.8225e+06	2.88536e+06	3.03618e+06	1.29029e+06	1.17784e+06	1.61351e+06	1.69634e+06	1.59221e+06	2.04971e+06	2.64731e+06	2.36423e+06	2.49294e+06	2.69167e+06	2.42037e+06	2.67878e+06	2.64411e+06	211699	1.23028e+06	634073
SM d35:2_RT_10.76	10.763	715.575	+	299693	SM d35:2	SM	25	12607.5	6120.74	7082.93	197093	184867	213686	177869	164567	169767	199477	199488	162573	149731	299693	262192	220309	251032	243076	76086.5	82825.8	103647	129932	110059	159743	212350	202396	188293	211866	212144	214523	222386	8481.03	66431.9	25393.2
SM d36:0_RT_13.26	13.261	733.622	+	1.09232e+06	SM d36:0	SM	30	14673.5	7149.99	7678.43	855648	813569	851235	812342	804678	756181	591439	783977	799629	699315	1.09232e+06	1.0723e+06	1.01354e+06	1.03426e+06	983276	380245	398496	553740	543251	591739	744343	890674	785381	832084	1.00513e+06	780898	947899	946935	57932.3	399143	185916
SM d36:1_RT_12.73	12.733	731.606	+	1.26508e+07	SM d36:1	SM	31	13598	10567.7	10026.2	1.26508e+07	1.1019e+07	1.16736e+07	1.10363e+07	1.02878e+07	1.039e+07	1.152e+07	1.05127e+07	1.06841e+07	9.73632e+06	1.19893e+07	1.21413e+07	1.16533e+07	1.18394e+07	1.16526e+07	5.79466e+06	6.16264e+06	7.07224e+06	7.65756e+06	7.67692e+06	8.42076e+06	9.37065e+06	9.32719e+06	1.00405e+07	1.14597e+07	8.81688e+06	9.65844e+06	1.10411e+07	1.62215e+06	6.63263e+06	4.08292e+06
SM d36:2_RT_11.46	11.458	729.59	+	4.00168e+06	SM d36:2	SM	31	12437.2	6651.92	7095.61	3.5696e+06	3.50326e+06	3.9405e+06	3.83675e+06	3.29451e+06	3.4365e+06	3.73735e+06	3.42114e+06	3.54094e+06	2.99774e+06	3.53036e+06	4.00168e+06	3.57505e+06	3.86596e+06	3.85703e+06	1.83465e+06	1.84241e+06	2.26639e+06	2.35919e+06	2.35914e+06	2.83784e+06	3.29741e+06	2.90914e+06	3.20833e+06	3.68003e+06	3.3514e+06	3.29453e+06	3.73374e+06	342890	1.86005e+06	1.03212e+06
SM d38:0_RT_14.68	14.676	761.654	+	1.95292e+06	SM d38:0	SM	31	9698.17	7734.72	8164.49	1.57314e+06	1.54459e+06	1.79315e+06	1.58073e+06	1.4922e+06	1.45488e+06	1.547e+06	1.42321e+06	1.38731e+06	1.28448e+06	1.95292e+06	1.91942e+06	1.77059e+06	1.8696e+06	1.78645e+06	851099	793737	1.05486e+06	1.09066e+06	1.11792e+06	1.32705e+06	1.6315e+06	1.25819e+06	1.53898e+06	1.75338e+06	1.55433e+06	1.64159e+06	1.80225e+06	123929	801280	381308
SM d38:1_RT_14.16	14.161	759.637	+	9.08909e+06	SM d38:1	SM	31	9815.91	7427.06	7792.38	7.31539e+06	6.72404e+06	8.3294e+06	6.90392e+06	6.30079e+06	6.59264e+06	7.10466e+06	5.8807e+06	6.6933e+06	5.89831e+06	8.91645e+06	9.08909e+06	8.37544e+06	8.51994e+06	8.25877e+06	3.97495e+06	3.74357e+06	4.9122e+06	5.09176e+06	4.72992e+06	5.46559e+06	6.77446e+06	6.70783e+06	7.21459e+06	8.19961e+06	7.48596e+06	7.0274e+06	8.05887e+06	679132	3.86772e+06	1.79318e+06
SM d38:2_RT_12.87	12.871	757.622	+	1.3599e+06	SM d38:2	SM	12	12293.9	20257.8	25251.9	1.14835e+06	1.00688e+06	1.0895e+06	1.04817e+06	902283	910821	1.06105e+06	887551	937792	761026	1.03464e+06	1.3599e+06	1.11609e+06	1.04528e+06	1.11032e+06	442232	501386	568301	765351	797189	850875	1.027e+06	1.00584e+06	943241	1.06682e+06	978792	894861	1.03947e+06	70283.1	458341	272092
SM d39:0_RT_15.36	15.359	775.67	+	360671	SM d39:0	SM	13	9591.79	6367.65	6486.29	290543	353409	253275	342354	284173	240656	247378	253959	293471	266206	358306	340390	297617	360671	342190	88545	103006	184175	162002	145662	186250	300689	301258	254340	294409	253283	236291	293969	16055	98482.1	60499.6
SM d39:1_RT_14.87	14.865	773.654	+	1.81767e+07	SM d39:1	SM	14	11512.3	7148.77	7615.71	1.59819e+07	3.08923e+06	1.64551e+07	1.52871e+07	1.41053e+07	2.48981e+06	2.61069e+06	2.32716e+06	1.55432e+07	1.83279e+06	3.83398e+06	2.87051e+06	3.13407e+06	1.81767e+07	1.7281e+07	1.71002e+06	1.51501e+06	1.11861e+07	1.39781e+06	1.96208e+06	2.1482e+06	2.63718e+06	2.08332e+06	2.91461e+06	1.70313e+07	1.53278e+07	3.53932e+06	1.68496e+07	180902	1.38639e+06	675426
SM d39:2_RT_13.37	13.365	771.64	+	291970	SM d39:2	SM	3	24891.8	5531.22	5769.29	261516	69468.6	154058	171162	86071.8	146281	192155	161182	150483	150209	213147	253824	195627	249560	224403	68707.3	94930.1	99394.9	101188	54730.6	151240	202232	194732	206522	291970	149087	151430	234278	11523.8	117961	28913
SM d40:0_RT_16.04	16.042	789.684	+	3.02696e+06	SM d40:0	SM	24	10408.4	8368.73	8993.57	2.6335e+06	2.40449e+06	2.64516e+06	2.5008e+06	2.14626e+06	2.14896e+06	2.39225e+06	2.26192e+06	2.27563e+06	2.1034e+06	3.02696e+06	3.01246e+06	2.4358e+06	2.87475e+06	2.75175e+06	1.32278e+06	1.3039e+06	1.7014e+06	1.76661e+06	1.7801e+06	1.89352e+06	2.5064e+06	2.26693e+06	2.35392e+06	2.83239e+06	2.36056e+06	2.43375e+06	2.84286e+06	197630	1.22934e+06	622874
SM d40:1_RT_14.57	14.566	787.669	+	1.26818e+06	SM d40:1	SM	13	10852.1	8576.72	9447.88	1.12931e+06	1.03982e+06	1.21157e+06	1.06965e+06	985047	1.12844e+06	951240	1.05514e+06	912279	955218	1.26818e+06	1.23244e+06	1.12475e+06	1.17285e+06	1.07351e+06	444035	469677	634697	778318	666934	729088	1.12594e+06	930458	863218	1.24099e+06	1.10948e+06	1.12474e+06	1.18754e+06	86395.1	449713	248995
SM d40:1_RT_15.54	15.54	787.668	+	3.80467e+07	SM d40:1	SM	31	10286	8427.68	8277.82	3.11602e+07	2.93616e+07	3.28466e+07	3.09352e+07	2.80443e+07	2.7692e+07	2.89096e+07	2.73029e+07	2.83948e+07	2.27628e+07	3.80467e+07	3.35944e+07	3.41977e+07	3.62694e+07	3.52982e+07	1.72727e+07	1.61808e+07	1.98975e+07	2.07544e+07	2.20036e+07	2.56281e+07	3.05148e+07	2.71227e+07	3.01273e+07	3.35103e+07	2.86145e+07	2.99145e+07	3.29441e+07	2.77731e+06	15260783	7.90041e+06
SM d40:2_RT_14.06	14.058	785.653	+	6.73096e+06	SM d40:2	SM	30	10498	7360.17	7583.55	6.18602e+06	5.7465e+06	6.40565e+06	6.09643e+06	5.41182e+06	4.98619e+06	5.51117e+06	5.17863e+06	5.12246e+06	4.47393e+06	6.73096e+06	6.33543e+06	6.06141e+06	6.42863e+06	6.32526e+06	3.0587e+06	2.95116e+06	3.77664e+06	2.85821e+06	4.04236e+06	3.15624e+06	5.40184e+06	4.99431e+06	5.41965e+06	6.26596e+06	5.51493e+06	5.97995e+06	6.09675e+06	483846	2.21903e+06	958176
SM d40:3_RT_12.81	12.814	783.643	+	537040	SM d40:3	SM	6	13857.6	21177.7	26398.7	537040	356079	330375	470934	278716	355201	272548	464769	390304	419957	346280	330477	345478	181425	331915	90971.4	106759	133069	167999	106469	186286	142211	235320	275453	191068	190762	326672	400055	32025.7	130939	100095
SM d41:0_RT_16.71	16.708	803.7	+	357319	SM d41:0	SM	28	12196	8516.97	9117.39	285894	280361	284305	283010	244336	149881	263966	261192	253209	221170	357319	320015	309587	319695	336599	137028	133840	180492	178406	178873	229979	263422	247119	269751	342277	258191	273466	335523	16986.2	128780	49175.5
SM d41:1_RT_15.24	15.243	801.684	+	613929	SM d41:1	SM	27	11477.9	7513.81	8045.76	505317	453301	513753	503467	424717	416904	474954	238344	400112	355133	613929	577119	487371	584702	572592	231957	232210	310903	321164	336242	391706	480291	420089	431900	541718	432796	420654	529710	23042.6	220845	101096
SM d41:1_RT_16.22	16.218	801.685	+	8.51754e+06	SM d41:1	SM	31	10659.1	8081.6	9020.49	8.14598e+06	7.43162e+06	8.3419e+06	7.54948e+06	4.02264e+06	6.48323e+06	7.09462e+06	6.40733e+06	6.56604e+06	5.82949e+06	7.82089e+06	8.51754e+06	8.05497e+06	8.4076e+06	8.37517e+06	3.87788e+06	3.27828e+06	4.70246e+06	4.99331e+06	5.46065e+06	6.02523e+06	7.64667e+06	6.35602e+06	7.74832e+06	8.03076e+06	6.95323e+06	8.40651e+06	8.29128e+06	619458	3.35224e+06	1.73706e+06
SM d41:2_RT_14.73	14.734	799.669	+	6.83396e+06	SM d41:2	SM	31	9488.94	7845.34	8387.09	5.8215e+06	5.31994e+06	5.932e+06	5.57498e+06	5.22114e+06	4.81226e+06	5.02907e+06	4.74855e+06	4.70272e+06	4.28184e+06	6.63314e+06	6.83396e+06	6.03854e+06	6.32444e+06	6.05755e+06	2.8825e+06	2.72482e+06	3.54037e+06	3.58555e+06	3.87216e+06	4.20422e+06	5.60165e+06	4.93593e+06	5.30733e+06	6.29373e+06	5.29447e+06	5.46443e+06	5.93026e+06	546990	2.81675e+06	1.37097e+06
SM d41:3_RT_13.46	13.464	797.649	+	356508	SM d41:3	SM	2	55683	3334.19	3434.34	242696	276226	311567	274564	213586	271058	301089	337623	283174	256739	307800	356508	287743	303524	350985	163172	183249	200438	216732	212603	218460	253989	214853	235158	333097	257881	293307	325134	20979.2	126600	67595.1
SM d42:0_RT_17.35	17.347	817.716	+	754851	SM d42:0	SM	24	12252.8	9476.27	9988.28	582952	541418	573298	581156	526459	535762	587271	567670	536523	488604	744966	689841	651357	733110	691832	357301	312976	412952	446546	425259	601452	697924	688184	754851	667175	620670	678162	643695	25353.6	297634	131044
SM d42:1_RT_15.91	15.908	815.7	+	3.70044e+06	SM d42:1	SM	24	11583.7	8136.95	8738.58	2.71866e+06	2.51454e+06	2.78499e+06	2.59608e+06	2.4213e+06	2.11031e+06	2.45077e+06	2.10195e+06	2.14233e+06	1.99346e+06	3.43252e+06	3.34285e+06	3.02077e+06	3.70044e+06	3.03466e+06	1.34386e+06	1.20471e+06	1.59079e+06	1.70423e+06	1.8792e+06	2.48852e+06	3.10028e+06	2.50935e+06	2.78088e+06	3.3124e+06	2.445e+06	2.38428e+06	3.19475e+06	248550	1.33852e+06	627557
SM d42:1_RT_16.87	16.866	815.7	+	2.98464e+07	SM d42:1	SM	31	12804.7	8325.53	8808.82	2.87141e+07	2.66129e+07	2.9606e+07	2.66672e+07	2.42191e+07	2.49857e+07	2.51363e+07	2.46858e+07	2.53124e+07	2.03475e+07	2.68073e+07	2.56103e+07	2.57636e+07	2.79883e+07	2.59134e+07	1.56337e+07	1.4809e+07	2.03363e+07	2.09638e+07	2.06233e+07	2.08521e+07	2.57705e+07	2.18671e+07	2.49566e+07	2.53677e+07	2.48594e+07	2.72632e+07	2.98464e+07	2.3276e+06	1.2637e+07	6.6144e+06
SM d42:2_RT_14.7	14.7	813.684	+	406555	SM d42:2	SM	10	10517	8695.33	9295.77	165273	355794	313950	324248	321585	310614	209501	111149	333658	231786	406555	310967	134100	270602	394921	165224	168743	187373	97016.2	148460	288963	316561	187971	131296	376787	335885	225976	267505	11647.4	145802	58571.6
SM d42:2_RT_15.4	15.398	813.684	+	6.95327e+07	SM d42:2	SM	31	11823.2	8326.6	8013.35	6.37742e+07	5.7941e+07	6.4402e+07	6.36185e+07	5.68844e+07	4.32442e+07	4.99217e+07	4.65237e+07	4.49763e+07	4.17223e+07	6.95327e+07	6.68822e+07	6.43411e+07	6.87517e+07	6.3973e+07	3.183e+07	2.96782e+07	3.60706e+07	3.80832e+07	3.89997e+07	5.0584e+07	5.68027e+07	5.19941e+07	5.56138e+07	6.24101e+07	5.17016e+07	5.60388e+07	6.29606e+07	5.15735e+06	2.84472e+07	1.45773e+07
SM d42:3_RT_14.16	14.156	811.669	+	1.77341e+07	SM d42:3	SM	31	10432.9	7893.89	8282.17	1.56391e+07	1.46989e+07	1.70278e+07	1.55156e+07	1.39006e+07	1.237e+07	1.37514e+07	1.2213e+07	1.24187e+07	1.11282e+07	1.69503e+07	1.70875e+07	15466085	1.77341e+07	1.58112e+07	8.40954e+06	7.75879e+06	1.04946e+07	1.0583e+07	1.12141e+07	1.1739e+07	1.46163e+07	1.29329e+07	1.40498e+07	1.56984e+07	1.41696e+07	1.49307e+07	1.64188e+07	1.30322e+06	7.80678e+06	3.62698e+06
SM d42:4_RT_13.08	13.077	809.656	+	1.0936e+06	SM d42:4	SM	27	27329	11086.3	11370.5	663190	728471	843871	591524	582744	650500	773266	668267	677319	609714	792833	477333	814084	974155	831265	385449	283603	411528	476350	499674	534472	720964	695551	840271	755538	674670	937985	1.0936e+06	40042.2	466013	149117
SM d43:1_RT_17.29	17.285	829.716	+	222460	SM d43:1	SM	13	12396.4	8697.06	9171.69	206744	162186	193251	175509	165972	144369	172328	156035	155555	140293	222460	204156	173910	204416	194151	79313.5	74228.1	108560	124569	123936	134513	196228	156159	171024	201085	161069	184146	181148	8218.36	78436.4	22875.2
SM d43:1_RT_17.5	17.5	829.716	+	1.24525e+06	SM d43:1	SM	20	20731.1	15044	16114	1.24525e+06	1.11412e+06	1.15615e+06	1.19409e+06	1.07688e+06	742734	800253	745435	741171	644706	979992	575371	943146	992336	865255	494323	371314	587756	683828	725544	530884	964305	710785	773723	983396	677208	937234	794801	54763.5	456594	134535
SM d43:2_RT_15.83	15.833	827.702	+	303280	SM d43:2	SM	4	11723.3	7997.36	8709.66	259850	248221	266105	238451	157155	199049	238646	231824	230400	183303	294058	291690	270349	295725	286385	130221	107851	159628	165590	165420	145293	230855	219137	250453	303280	222257	255416	266320	21102.1	110892	46209.7
SM d43:2_RT_16.07	16.067	827.702	+	1.19552e+06	SM d43:2	SM	31	30814.3	8539.14	8772.27	1.04207e+06	1.01031e+06	1.12575e+06	1.04104e+06	895953	845299	842682	800336	821234	676319	1.03071e+06	1.19552e+06	908609	1.09688e+06	1.07438e+06	511779	509723	686863	680592	665947	773018	903229	847161	927203	1.05625e+06	898404	960124	1.12225e+06	62893.1	442120	233806
SM d43:3_RT_14.83	14.832	825.686	+	444246	SM d43:3	SM	30	7842.01	5925.41	6331.82	170572	193141	245619	239787	188592	138353	242083	202150	227660	170406	444246	248000	283270	300838	214841	112944	133224	165097	167324	138253	177893	223924	232920	194218	245280	202068	231770	263370	5274.01	100347	44506
SM d43:4_RT_16.23	16.23	823.667	+	537273	SM d43:4	SM	27	13027	9877.88	11024.4	537273	423492	372482	436583	429583	321935	417614	369394	380072	337888	424692	451601	382663	410577	416398	222160	210712	297176	313657	252460	351396	356626	305323	319398	374815	477202	362198	458383	12858.6	210804	102608
SM d44:1_RT_18.14	18.141	843.73	+	237197	SM d44:1	SM	28	13679.8	9600.87	10207.4	218596	191853	230116	174056	181642	192866	155069	171460	193781	172340	216667	195741	166900	198590	168049	117070	119252	156587	177776	176430	165510	205288	195354	186362	193293	199252	205082	237197	19570.8	83682.5	29043.2
SM d44:2_RT_16.72	16.715	841.716	+	891779	SM d44:2	SM	30	13010.1	9085.5	9726	889688	829458	891779	833273	764269	577161	655668	594997	618066	521383	846519	851357	791032	793702	791749	408076	402649	473280	517911	541639	711973	787732	709006	806341	766643	747647	774236	808903	32343.9	359111	150479
SM d44:3_RT_15.49	15.494	839.7	+	558825	SM d44:3	SM	29	12823.5	10292	10080.6	504068	470746	545750	437503	429045	286781	404860	360733	358177	302952	558825	500622	394134	524104	444001	266933	227125	306253	296280	312829	381012	443940	441729	487685	498917	473527	451444	509823	32124.5	195691	86368.2
SP d18:1_RT_4.44	4.443	300.289	+	174464	SP d18:1	SP	2	12215.3	4264.63	4835.42	99003.4	114986	111212	108719	95883.4	53415.8	61065.6	62855.2	59126.9	52818	44331.5	33426.6	33069.8	33395.1	27957	115917	118292	150972	158731	174464	39005.4	51809.8	49385	78141.4	28373.2	76769.9	84434.9	90985.9	4226.44	34259	18121.8
TG 14:0_14:0_16:0_RT_21.16	21.156	768.708	+	856055	TG 14:0_14:0_16:0	TG	30	62296.8	6785.4	7171.42	303604	287139	313016	291287	384220	250368	256708	224938	230470	176956	506878	755849	553182	591968	507479	389967	302065	453486	441189	574902	721073	856055	763310	845713	539758	493847	526985	601195	36411.1	254774	129682
TG 14:0_14:0_16:1_RT_20.17	20.173	766.693	+	310594	TG 14:0_14:0_16:1	TG	20	15090.4	10548.6	11673	158927	120518	153556	120095	310594	97135.8	76298	104016	98950.3	52546.3	186796	307999	194976	218020	211307	74080.5	63331.6	103193	110357	161218	178964	202527	185832	221939	181520	175177	173355	174690	10786.9	69319.8	34514.1
TG 14:0_15:0_16:0_RT_21.63	21.631	782.723	+	381172	TG 14:0_15:0_16:0	TG	15	51016.4	13984.8	7181.37	112098	100440	115347	102627	205976	89347	76242.7	60100.9	83239.1	57388.7	133992	381172	135820	161924	133902	74688.6	60770.8	175867	98660.6	225810	143074	154245	149683	159341	132229	142104	155977	168592	14891.5	75401.8	31164.5
TG 14:0_16:0_16:0_RT_22.09	22.092	796.738	+	4.37951e+06	TG 14:0_16:0_16:0	TG	31	211919	21199.2	19046.2	1.70154e+06	1.58498e+06	1.64068e+06	1.61132e+06	1.67676e+06	1.56745e+06	1.56476e+06	1.53956e+06	1.50069e+06	1.25038e+06	3.07957e+06	3.45258e+06	2.84496e+06	3.08898e+06	2.91653e+06	2.01167e+06	1.80329e+06	2.62396e+06	2.44565e+06	2.71027e+06	3.64748e+06	4.11886e+06	3.92636e+06	4.37951e+06	2.80929e+06	2.68859e+06	2.73281e+06	2.96253e+06	224821	1.4142e+06	691621
TG 14:1_16:1_16:0_RT_20.17	20.173	792.706	+	784187	TG 14:1_16:1_16:0	TG	14	20784	14528.7	16111.3	280455	288344	308377	291435	437353	160743	173325	208913	152511	131210	352543	784187	338543	418806	326431	153161	130938	253133	203814	359961	315369	357977	338231	353373	364673	337927	342288	458710	15106.2	168969	27675.2
TG 16:0_16:0_18:0_RT_23.74	23.743	852.801	+	9.71497e+06	TG 16:0_16:0_18:0	TG	31	25268.5	19646.7	36771.1	2.63512e+06	2.25747e+06	2.75771e+06	2.35504e+06	2.28632e+06	3.32696e+06	3.60005e+06	3.3359e+06	3.40584e+06	2.68159e+06	6.94391e+06	6.85291e+06	6.57928e+06	6.83508e+06	6.60934e+06	2.88354e+06	2.69178e+06	3.44476e+06	3.54532e+06	3.65353e+06	8.44645e+06	9.59679e+06	9.05293e+06	9.71497e+06	6.4656e+06	5.61504e+06	5.48688e+06	6.01293e+06	443745	2.79948e+06	1.37697e+06
TG 16:0_16:0_18:1_RT_22.92	22.921	850.786	+	2.3896e+07	TG 16:0_16:0_18:1	TG	31	49433.7	9086.28	9757.19	1.6534e+07	1.61386e+07	1.85417e+07	1.6578e+07	1.59909e+07	1.21466e+07	1.21371e+07	1.11117e+07	1.1454e+07	9.83077e+06	2.34793e+07	2.3896e+07	2.1584e+07	2.3185e+07	2.19519e+07	1.02131e+07	9.69873e+06	1.23293e+07	1.25909e+07	1.29549e+07	1.78717e+07	2.15189e+07	2.01741e+07	2.10945e+07	2.17722e+07	1.776e+07	1.72499e+07	1.96727e+07	1.50322e+06	9.31751e+06	4.64798e+06
TG 16:0_16:0_24:1_RT_25.09	25.087	934.879	+	563722	TG 16:0_16:0_24:1	TG	21	17603.8	16183.9	16751.3	188646	199630	219491	137296	219415	119759	116528	115814	129354	79341.6	454430	550543	367385	386057	352970	119791	137882	221074	111483	133104	308921	531887	453662	563722	416741	326164	308604	336445	16627	89621.4	18956.4
TG 16:0_17:0_18:1_RT_23.32	23.319	864.801	+	1.59328e+06	TG 16:0_17:0_18:1	TG	30	53054.8	10136.5	11247.3	989069	998274	1.07271e+06	986642	1.08463e+06	725140	698363	674191	686745	601337	1.37481e+06	1.59328e+06	1.29167e+06	1.3392e+06	1.26781e+06	632428	476083	715001	710508	786059	1.12791e+06	1.24579e+06	1.09062e+06	1.28769e+06	1.18979e+06	1.07139e+06	1.02601e+06	1.15766e+06	66446.7	525128	223252
TG 16:0_18:1_18:1_RT_22.89	22.887	876.801	+	1.74219e+07	TG 16:0_18:1_18:1	TG	31	14342.8	10919.9	11726.2	1.31184e+07	1.29247e+07	1.44925e+07	1.31356e+07	1.29174e+07	8.75769e+06	8.77342e+06	8.40079e+06	8.47167e+06	7.17929e+06	1.70334e+07	1.74219e+07	1.59591e+07	1.74184e+07	1.64435e+07	6.73905e+06	6.70356e+06	8.51826e+06	8.66414e+06	9.31699e+06	1.24384e+07	1.53037e+07	1.38108e+07	1.50162e+07	1.58169e+07	1.34887e+07	1.3412e+07	1.42925e+07	1.01243e+06	6.79426e+06	3.46392e+06
TG 16:0_18:1_24:1_RT_25.02	25.016	960.896	+	186873	TG 16:0_18:1_24:1	TG	14	12170.6	11442.3	11683.7	87411.3	124562	136282	112271	96404.3	28017.8	28256.7	26180.9	23961.8	20994.7	174122	139984	128309	159203	145769	58380	23434.6	46433.7	55159.5	74362.8	137936	186873	140606	150891	130224	108562	93026.6	109862	11597	25801	11741.6
TG 16:1_16:1_16:1_RT_20.41	20.414	818.722	+	781880	TG 16:1_16:1_16:1	TG	2	25270.7	20740.1	21459.3	479397	199180	433932	452577	555655	308039	280232	302434	269112	183445	554955	781880	481991	775904	586611	144626	140833	329078	257155	162318	416482	347919	450120	494056	578453	506423	471738	526467	19998.5	149138	60825.1
TG 16:1_16:1_18:1_RT_21.21	21.214	846.755	+	3.60782e+06	TG 16:1_16:1_18:1	TG	30	27467.1	23088	23496.7	2.32871e+06	2.01942e+06	2.46934e+06	2.01329e+06	2.55799e+06	1.58538e+06	1.64782e+06	1.41261e+06	1.60069e+06	1.28579e+06	2.7271e+06	3.60782e+06	2.68298e+06	2.98911e+06	2.78635e+06	1.15933e+06	1.00686e+06	1.58218e+06	1.36495e+06	1.18108e+06	2.07597e+06	2.63818e+06	2.23339e+06	2.81181e+06	2.72801e+06	2.20229e+06	2.26882e+06	2.54335e+06	116057	1.1462e+06	471233
TG 17:0_18:1_18:1_RT_23.28	23.277	890.817	+	1.01634e+06	TG 17:0_18:1_18:1	TG	30	40567.2	14376.4	14974.8	579434	505982	719798	529417	626984	433213	449826	399468	384963	308992	904469	1.01634e+06	787821	875541	526735	253444	292508	391499	436985	483785	624137	797774	680787	802106	827319	675799	631908	762266	26505.3	216690	124378
TG 17:1_18:1_18:1_RT_22.47	22.468	888.801	+	924030	TG 17:1_18:1_18:1	TG	4	24984.3	16980.8	17260.5	572525	505945	559009	511944	713746	427232	449244	192868	357881	264681	826241	924030	701949	390163	714881	278756	237864	435415	338074	365365	557024	738627	639539	680671	771877	513029	657373	668634	46558.6	269883	90821.2
TG 18:1_18:0_20:3_RT_23.08	23.081	928.832	+	596345	TG 18:1_18:0_20:3	TG	22	17715.2	15244	15755.6	291097	318913	298257	282207	264790	150887	205677	182469	185271	173799	488775	485305	571621	596345	476488	161287	157809	155408	177323	158848	311423	266544	307469	424758	378962	304032	342614	412580	14862.6	141381	42120.1
TG 18:1_18:1_18:1_RT_22.86	22.862	902.817	+	3.35337e+06	TG 18:1_18:1_18:1	TG	31	17644.6	13433.7	14425.6	2.2996e+06	2.86785e+06	1.74586e+06	2.45799e+06	2.28374e+06	2.02926e+06	1.67119e+06	1.62325e+06	1.50022e+06	1.68743e+06	2.80501e+06	3.35337e+06	3.2881e+06	2.96499e+06	3.12134e+06	1.04381e+06	1.2322e+06	1.68891e+06	1.64953e+06	1.76087e+06	2.07827e+06	2.61325e+06	2.56696e+06	2.79181e+06	3.34511e+06	2.70335e+06	2.44446e+06	2.63139e+06	165765	1.47499e+06	383453
TG 18:1_18:1_20:1_RT_23.62	23.62	930.848	+	346556	TG 18:1_18:1_20:1	TG	8	27121.3	22997.7	24186.2	192016	228138	213947	262761	296703	135827	79740.1	123979	65700.3	70996	221165	319777	251034	259892	228886	32775.7	53761.4	51983.1	66290.4	94285.1	144973	217414	332548	189945	346556	156124	180384	316471	25107.2	57581.3	54696.1
TG 18:2_18:1_18:1_RT_22.24	22.243	900.801	+	1.68772e+06	TG 18:2_18:1_18:1	TG	2	19539.4	16143.1	16478	585469	981239	707777	638850	956160	409956	824880	826657	464548	637297	794118	1.68772e+06	755224	850321	1.36874e+06	516021	498826	684510	705269	721496	619048	748505	1.15711e+06	749367	749265	613676	625035	699916	53760.9	518059	238222
TG 18:2_18:2_18:1_RT_21.78	21.782	898.786	+	2.29412e+06	TG 18:2_18:2_18:1	TG	31	224212	11756.5	12319.1	1.51327e+06	1.42571e+06	1.21622e+06	1.53346e+06	1.49191e+06	1.07563e+06	1.14091e+06	1.01765e+06	1.03097e+06	866288	2.10518e+06	2.28467e+06	2.16441e+06	2.29412e+06	2.25614e+06	750264	782472	977197	1.02333e+06	1.0568e+06	1.69173e+06	2.06025e+06	1.82331e+06	2.06615e+06	1.98431e+06	1.65676e+06	1.6632e+06	1.80525e+06	94923.5	839680	371238
TG 46:1_RT_21.14	21.143	794.723	+	2.24137e+06	TG 46:1	TG	31	27011.4	10813.9	11296.8	1.33756e+06	1.41336e+06	1.27092e+06	1.42177e+06	1.41834e+06	1.02596e+06	1.05367e+06	989045	983629	804573	2.08515e+06	2.24137e+06	1.92228e+06	2.11426e+06	1.97951e+06	879565	873645	1.06656e+06	1.188e+06	1.20701e+06	1.60014e+06	2.11718e+06	1.81096e+06	2.16961e+06	1.94631e+06	1.37108e+06	1.57684e+06	1.99683e+06	113518	888437	431047
TG 47:0_RT_22.53	22.534	810.754	+	957288	TG 47:0	TG	30	81488.9	7332.4	14995.5	421631	379836	423929	414011	554141	331852	318787	326283	313825	249790	583850	957288	584164	594786	534683	303907	309445	469154	397265	600068	546398	671172	641984	634877	546603	490286	517907	569429	45002	255684	142051
TG 47:1_RT_21.61	21.608	808.739	+	1.75205e+06	TG 47:1	TG	29	33611.6	10973.6	11361.2	386651	506107	535868	415522	876576	397301	391634	292434	282287	220887	733441	1.75205e+06	686436	754076	614364	265981	211462	689724	292884	779704	451508	671463	558799	612113	615165	536298	516179	618712	15419.7	223580	145298
TG 48:0_RT_22.96	22.956	824.77	+	1.1444e+07	TG 48:0	TG	32	77861.5	84534.9	98654.3	4.86979e+06	4.35439e+06	5.27111e+06	4.6291e+06	4.58319e+06	5.19358e+06	5.15729e+06	4.83786e+06	5.13732e+06	4.03335e+06	9.16436e+06	9.42318e+06	8.55549e+06	8.92667e+06	8.81609e+06	5.0599e+06	4.80769e+06	6.40207e+06	6.48756e+06	6.53211e+06	9.75101e+06	1.12077e+07	1.07094e+07	1.1444e+07	8.53263e+06	7.6361e+06	7.70249e+06	8.31024e+06	626182	4.093e+06	1.89282e+06
TG 48:1_RT_22.07	22.066	822.754	+	1.04413e+07	TG 48:1	TG	31	14404.3	9789.98	9683.18	7.29025e+06	7.08604e+06	7.79742e+06	7.16357e+06	7.51646e+06	5.08643e+06	5.07746e+06	4.94904e+06	5.13067e+06	4.11513e+06	1.04187e+07	9.85526e+06	9.84016e+06	1.0431e+07	9.86798e+06	4.58546e+06	4.47541e+06	5.69461e+06	5.74575e+06	6.46223e+06	8.37478e+06	1.04413e+07	9.52316e+06	1.04386e+07	9.65507e+06	8.18369e+06	7.99556e+06	8.77404e+06	722877	4.20077e+06	2.08494e+06
TG 48:2_RT_21.16	21.156	820.739	+	4.81104e+06	TG 48:2	TG	28	55475.3	19091.4	19741.6	2.78171e+06	2.80938e+06	3.15367e+06	2.92154e+06	2.8674e+06	2.06716e+06	2.00006e+06	1.83508e+06	1.24489e+06	1.48204e+06	3.87264e+06	4.81104e+06	3.7039e+06	4.07233e+06	3.78687e+06	1.48897e+06	1.52518e+06	2.1164e+06	1.98349e+06	2.59804e+06	2.91964e+06	3.51944e+06	3.1296e+06	3.47194e+06	3.6612e+06	2.96848e+06	3.06119e+06	3.51561e+06	186870	1.52444e+06	623452
TG 49:1_RT_22.5	22.504	836.77	+	3.24104e+06	TG 49:1	TG	31	27114.2	9966	10086.5	1.63403e+06	1.71867e+06	1.76636e+06	1.67664e+06	1.88665e+06	1.18464e+06	1.15579e+06	1.14872e+06	1.19282e+06	831567	2.25039e+06	3.24104e+06	2.03901e+06	2.26281e+06	2.15439e+06	1.00092e+06	914162	1.54842e+06	1.32035e+06	1.91089e+06	1.82316e+06	2.06075e+06	1.96851e+06	2.07652e+06	2.11259e+06	1.7799e+06	1.90506e+06	1.96631e+06	132950	894761	424035
TG 49:2_RT_21.62	21.615	834.753	+	1.21331e+06	TG 49:2	TG	24	19856.8	15704.1	15950.7	564773	788151	842132	698505	1.21331e+06	562859	368206	513289	521848	427294	829421	1.05084e+06	507953	978336	975828	412210	369125	974353	366933	1.02751e+06	716477	1.04249e+06	642828	718280	570061	955350	977710	576703	43772	511692	197668
TG 50:2_RT_22.05	22.052	848.77	+	1.38244e+07	TG 50:2	TG	31	41118.5	14458.4	14377.9	8.50666e+06	8.35787e+06	1.04402e+07	9.63639e+06	1.02416e+07	6.54256e+06	6.24987e+06	6.58404e+06	5.97993e+06	5.60854e+06	1.22229e+07	1.38244e+07	1.23985e+07	1.23319e+07	1.22183e+07	5.05844e+06	5.16661e+06	6.70153e+06	5.77057e+06	7.6058e+06	1.00557e+07	8.75925e+06	1.15144e+07	9.24459e+06	1.12654e+07	9.94133e+06	1.06666e+07	8.51922e+06	758672	3.7954e+06	1.8192e+06
TG 51:0_RT_24.11	24.109	866.817	+	340859	TG 51:0	TG	21	62070.3	8190.04	8296.24	126168	110520	137071	108709	130981	116951	117827	118546	123658	94543.2	236432	266732	216377	229159	213155	100686	74303.4	126943	118244	149135	271000	338532	277190	340859	202414	201279	186625	204827	8401.11	93030.2	38513.1
TG 51:2_RT_22.47	22.472	862.786	+	2.54761e+06	TG 51:2	TG	31	50853.8	12741.5	12951.4	1.62448e+06	1.64935e+06	1.76208e+06	1.68148e+06	1.83506e+06	1.15801e+06	1.0173e+06	996675	1.23087e+06	968885	2.14662e+06	2.54761e+06	2.08888e+06	2.22774e+06	2.21661e+06	899667	878236	1.30989e+06	1.21569e+06	1.45114e+06	1.72738e+06	2.00895e+06	1.81103e+06	1.92078e+06	1.8277e+06	1.68433e+06	1.72418e+06	1.88268e+06	121464	888270	387324
TG 51:3_RT_21.67	21.667	860.77	+	893237	TG 51:3	TG	26	23056.7	17923.4	18521.1	440095	508648	358444	438682	381639	316860	327020	311005	369114	260001	638972	893237	601002	702235	648037	227870	183816	331378	320918	349117	566263	569241	472721	560783	610954	293005	516213	518695	36927.7	200914	76902.3
TG 52:0_RT_24.47	24.466	880.832	+	4.64318e+06	TG 52:0	TG	31	8851.83	28571.5	22402	977761	561679	910704	647928	636949	1.0347e+06	1.04044e+06	1.0783e+06	1.05333e+06	865116	2.80163e+06	2.68329e+06	2.55486e+06	2.74219e+06	2.65093e+06	760308	681452	886184	871516	1.00763e+06	3.95018e+06	4.64318e+06	4.14446e+06	4.5421e+06	2.6116e+06	2.0937e+06	2.06278e+06	2.26928e+06	181610	1.10192e+06	537098
TG 52:1_RT_23.7	23.702	878.817	+	8.34289e+06	TG 52:1	TG	31	12008	10224.2	10796.1	4.70515e+06	4.63923e+06	5.13785e+06	4.621e+06	4.62341e+06	3.45367e+06	3.67908e+06	3.45344e+06	3.54882e+06	2.90134e+06	8.34289e+06	8.31225e+06	7.73684e+06	8.21349e+06	7.62336e+06	2.78862e+06	2.62566e+06	3.39849e+06	3.32534e+06	3.68423e+06	6.78672e+06	8.02017e+06	7.26058e+06	7.98665e+06	7.68837e+06	5.90085e+06	6.04707e+06	6.40298e+06	455181	2.82372e+06	1.40121e+06
TG 52:3_RT_22.1	22.097	874.785	+	6.65119e+06	TG 52:3	TG	31	43791.4	17550.1	17358.6	4.66292e+06	4.49804e+06	5.16881e+06	4.61814e+06	4.80352e+06	2.79691e+06	3.2655e+06	3.47612e+06	3.05913e+06	2.5129e+06	6.06462e+06	6.65119e+06	5.6285e+06	6.29515e+06	5.89751e+06	2.34492e+06	2.38801e+06	3.06953e+06	3.24687e+06	3.35204e+06	4.48315e+06	5.38577e+06	5.13234e+06	5.26032e+06	5.65224e+06	5.2634e+06	4.82924e+06	5.11258e+06	321154	2.31702e+06	1.11146e+06
TG 53:1_RT_24.06	24.059	892.833	+	441355	TG 53:1	TG	26	30586	11700.7	11844.5	172458	210495	205895	129350	241098	148349	171952	132861	117047	66282.7	305748	441355	283026	339088	269248	71140.7	76764.1	95986.1	126161	172638	235632	272423	218910	257089	262821	185170	160685	223822	11500.1	76812.6	15115.4
TG 54:0_RT_25.19	25.189	908.864	+	820541	TG 54:0	TG	28	9783.44	9309.46	9713.94	266198	117778	188607	129496	132633	159855	156327	179821	161643	138339	450470	481671	380030	371780	422234	154256	135905	184971	178759	385457	776592	820541	780325	818476	409960	345345	382400	359668	41768.2	181706	95341
TG 54:1_RT_24.41	24.412	906.848	+	1.57833e+06	TG 54:1	TG	30	13741.7	12388.1	13393.4	655195	594564	733351	624365	658099	510697	498311	473821	498035	379415	1.40113e+06	1.54429e+06	1.26716e+06	1.39314e+06	1.29602e+06	432739	379393	487689	487119	531616	1.27193e+06	1.57833e+06	1.36663e+06	1.51008e+06	1.31074e+06	964604	939521	1.01928e+06	54013.2	492192	206958
TG 54:2_RT_23.66	23.659	904.833	+	3.67551e+06	TG 54:2	TG	30	15409.3	13066.4	13741.7	2.2493e+06	2.17135e+06	2.50376e+06	2.1695e+06	2.22345e+06	1.50151e+06	1.49564e+06	1.46239e+06	1.48639e+06	1.23976e+06	3.38384e+06	3.67551e+06	3.20546e+06	3.47181e+06	3.3043e+06	1.10264e+06	1.08427e+06	1.40151e+06	1.43841e+06	1.51266e+06	2592012	3.13702e+06	2.7929e+06	3.02965e+06	3.23153e+06	2.42716e+06	2.47981e+06	2.7035e+06	168987	1.18499e+06	579716
TG 56:0_RT_25.93	25.931	936.895	+	621215	TG 56:0	TG	18	10738.3	9935.98	10492.6	93376.3	69732.9	60339.8	55787.9	109811	89921.2	113607	97527.3	110707	89453.6	233827	268991	221119	225707	228027	133618	130104	172128	150643	217145	534114	621215	460729	610505	228398	230541	255848	232002	21155.8	118303	44993.1
TG 56:2_RT_24.34	24.342	932.863	+	460228	TG 56:2	TG	23	15780.6	15237.4	15494.5	203201	193061	235896	201478	223310	112126	99534.3	77042.7	106713	103277	392577	446922	336418	460228	385668	75167	64328.5	107472	114630	141234	289150	388033	308674	347392	312473	277343	268966	301025	14497	103181	26818.6
TG 58:1_RT_25.86	25.859	962.909	+	494480	TG 58:1	TG	15	13727.1	12570.5	13178.8	154466	134621	136446	134577	108093	102669	72696.1	111744	100834	60076.2	175969	353560	178547	123089	161231	116790	153567	73507.5	188418	135603	227253	291826	337969	494480	264708	288261	268071	302661	12854.9	59881	34178.7
unknown_RT_1.1_mz_234.133	1.096	234.133	+	1.15901e+06	unknown		5	2996.36	38812.9	36626.2	414334	4555.49	3921.82	5314.03	4757.15	1.01279e+06	3506.21	5078.44	5262.27	4190.21	336091	4968.68	4575.26	4766.57	4050.9	571853	4300.66	4068.02	3780.93	5052.83	855477	1.15901e+06	4048.7	4524.59	5034.88	3789.71	6632.66	5468.66	3196.06	3845.1	3558.33
unknown_RT_1.1_mz_715.064	1.099	715.064	+	199278	unknown		9	1340.19	21394.5	34994	88261.2	104554	91933	199278	140369	73154.8	51443	192211	152025	145526	28138.6	70834.6	95954.1	73889.2	59003.1	81597.6	110422	163671	140828	77306.3	98103.5	142417	83259.5	113165	174366	153522	93821.7	159603	57135.8	88982.2	33422.3
unknown_RT_1.1_mz_713.067	1.1	713.067	+	353371	unknown		6	1277.16	40904.1	37361.6	175781	114650	189412	170303	135450	103870	72507.9	346374	149341	353371	15424.2	101363	142731	93437	81775.5	117618	157852	173994	144252	110777	138199	219704	154693	169758	165609	177605	213134	156058	82296	130080	48483.6
unknown_RT_1.1_mz_717.06	1.1	717.06	+	128045	unknown		2	1250.56	7889.61	13520.9	42403.5	37340.2	50391.3	66612	48678.4	37569.5	24873.7	90723.8	49219.3	128045	14451.7	37208.8	49324.8	36130.9	32671.9	41221.7	56500.9	56916.5	49861.5	40728.5	45976.1	73880.6	40617.9	79879	54599.5	58361.5	31529.7	53630.7	28689.1	45109.3	14889.7
unknown_RT_1.11_mz_218.103	1.11	218.103	-	277962	unknown		3	1101.18	22785.5	14889.6	27813.6	24644.9	28213.8	3026.61	20665.2	26529.2	4673.67	22978.3	2696.53	6463.38	2352.7	35032	142803	39429.5	21734.5	26298.6	24939.4	26701.3	5310.13	2867.47	27769.2	277962	56994.1	175707	78935.4	14630.2	15690.3	12050.4	30579.7	25034.7	34668.4
unknown_RT_1.12_mz_258.11	1.117	258.11	+	466029	unknown		2	1063.09	6706.9	7683.18	296693	169059	44636.1	333813	135145	58447.9	5466.82	344209	129366	360729	24255.9	122053	129229	17960.5	55807.5	71377	123935	48511.7	159742	101575	213807	466029	184842	267996	234057	198015	158972	336150	68060.5	62195.2	32677.5
unknown_RT_1.12_mz_239.106	1.123	239.106	+	2.08921e+06	unknown		27	1801.98	11368.4	16574.1	460658	454362	428911	1.25982e+06	361298	421662	188775	2.08921e+06	746558	1.97743e+06	17992	235359	398337	71798.1	48301.2	577501	753096	809329	1.18543e+06	574729	447803	1.19242e+06	350260	621574	403778	574447	578652	668423	173745	212489	36050.4
unknown_RT_1.14_mz_237.091	1.138	237.091	-	924184	unknown		23	1639.04	26348.9	27939.6	280225	273401	206836	648049	242566	181993	83491.1	874975	310911	924184	56619.3	83142.4	205346	45732.8	33737.6	340651	275600	448251	704159	353282	207336	687287	166947	349367	251959	345357	322061	361582	107418	70935.8	63704
unknown_RT_1.15_mz_283.068	1.145	283.068	-	145911	unknown		2	1532.07	36008.3	40403.3	4030.28	116366	11524.8	43083.6	17089.9	4398.34	6266.58	18493.3	145911	67069.3	4242.87	7112.62	13705.5	19784.3	55121.7	4428.14	35937.4	14584.4	48179.6	21327.9	3323.13	4524.73	47561.1	24696.7	13739.4	3660.27	4357.66	4800.88	12766.8	6067.41	3170.88
unknown_RT_1.15_mz_504.323	1.146	504.323	+	437615	unknown		11	1468.13	4801.38	5693.76	269533	259955	133914	288524	149355	137187	282049	14704.5	145575	51665.8	281455	177700	100325	169709	437615	275056	142423	150336	149383	350826	99470.5	39971.6	242258	90600.9	83067.4	136735	235302	118100	35839.7	116381	94804
unknown_RT_1.15_mz_485.282	1.146	485.282	-	215115	unknown		2	1004.97	7662.53	9033.46	106646	108606	71750.4	207463	82661.6	68087.3	161484	8309.49	79751	27262.6	192780	150476	47811.9	80112.9	215115	118668	75450.6	130209	91527	137261	46263.5	17723.6	145163	49356.7	41061.9	68420.2	98298.1	51577.8	10253.4	52595.7	38115.7
unknown_RT_1.16_mz_477.204	1.157	477.204	+	116329	unknown		3	1566.27	32482.1	36849.3	11090.7	9274.81	8597.72	63057.8	7163.18	10103.6	3432.95	72651.1	23728.2	116329	3693.4	5181.66	8108.77	3394.42	3586.19	18399	23493.6	19850.2	91028.2	19813.8	11850.5	30689.6	9146.4	11049.7	9302.12	19995.5	21491.3	24722.5	3717.38	4087.85	4379.41
unknown_RT_1.16_mz_466.176	1.163	466.176	+	358335	unknown		29	1786.96	35008.9	47112.7	254801	208684	197676	154113	188947	150787	204981	246767	205411	204851	222356	262892	308000	244164	270315	238253	180727	252848	196620	214373	228358	181087	251830	253172	288541	296650	324606	358335	36833.8	143282	62436.9
unknown_RT_1.17_mz_447.134	1.173	447.134	-	617750	unknown		29	1009.23	84667.5	93713.2	482852	323186	379713	290670	351251	367245	342071	415082	405450	405377	377874	478212	351764	432551	439850	425279	320876	484501	372090	392943	445457	387462	407936	345066	546956	608577	617750	611584	75066.9	211859	101898
unknown_RT_1.22_mz_323.217	1.221	323.217	+	6.96456e+06	unknown		2	1585	3409.03	4233.66	2171.84	2538.65	2354.36	2350.05	2341.49	2402.45	2125.21	2078.62	2463.2	2264.29	2376.91	2069.54	2137.68	2138.69	2244.73	2402.83	2256.99	2351.58	2237.32	2366.09	2461.95	2292.76	2338.69	2093.3	2085.17	2056.72	3684.98	2320.5	2643.08	2054.02	2189.39
unknown_RT_1.23_mz_376.232	1.229	376.232	+	193543	unknown		17	11366.3	64157.5	61925.9	190058	145914	78160.9	116606	77184.1	73724.2	73187.3	153638	73893.3	76254.5	73286.7	69910.3	116661	97485.8	116170	80563.7	110323	129074	74833.1	137240	102889	164421	70491.9	123496	136498	73916.5	74651.2	193543	79607	121968	109300
unknown_RT_1.24_mz_396.223	1.235	396.223	+	85057.2	unknown		2	2310.11	21063.2	26614	51766.8	41214.8	32966.5	30651	36527.2	38860.3	85057.2	34277	39249.5	36469.5	38051.4	37073	28563.9	38933.4	41260.3	64785.4	25890.1	34949.3	43643.1	43827.1	34892.9	30756.9	33627.2	30772.7	23754.4	37519.1	39886.9	36362.4	39436.4	33003	39476.9
unknown_RT_1.29_mz_283.264	1.293	283.264	-	1.0248e+06	unknown		2	6933.52	294860	88367.3	501436	545522	30473.5	1.0248e+06	30090.4	459938	31013	585385	35561.4	38629.7	500039	31617.7	563070	28072	458184	537142	26580.8	28498.6	31441.2	446544	33140.8	32234.5	493057	30388.3	509620	541294	500620	518993	399520	32281.6	375311
unknown_RT_1.35_mz_332.208	1.349	332.208	-	873899	unknown		2	782.674	15179.2	25292.3	8435.5	5967.68	7305.77	8251.09	5723.41	6199.6	4748.64	13955.4	5894.58	11056.5	5409.67	5286.01	6358	6797.27	5081.96	6791.08	6104.58	7024.62	6310.22	6112.13	6719.55	9226.1	5292.41	7690.9	6487.78	6466.81	6519.67	6823.94	3129.67	4586.38	4506.08
unknown_RT_1.37_mz_721.002	1.374	721.002	+	307039	unknown		3	1147.8	64484	86756.1	177816	114110	175302	247647	98478.3	111525	51491.2	242941	141714	307039	76348.9	82917.9	147122	102137	72467.1	151754	171025	195677	110500	87198.3	110260	157648	99540.5	137442	137036	103698	142622	146816	17710.8	31353.6	7853.76
unknown_RT_1.39_mz_731.012	1.39	731.012	-	114165	unknown		3	685.815	11328.5	29226.1	6467.06	14864.6	11391.5	39334.9	4271.49	5252.83	7351.37	107452	19565.5	82208.9	13200.5	29015.2	54701.2	22936.8	17632.4	5068.31	15228	28675.3	30644.6	18549.6	31584.2	114165	49506.2	89360.5	51295.8	16066.8	35742.7	39233.7	2335.74	3283.33	1995.31
unknown_RT_1.39_mz_649.009	1.391	649.009	-	155947	unknown		4	706.126	11664	38580	5015.58	4585.69	10654.7	48654.5	4398	10000.4	4738.99	138287	18810.5	98784.6	4156.91	41402.2	71179.7	32676.5	19484	5218.42	30244.7	31255.3	40137.1	21647.4	40654.3	155947	60851.7	112588	62146.5	27300.6	45754.5	55717.1	8210.97	10837.9	2054.4
unknown_RT_1.39_mz_694.988	1.392	694.988	+	393547	unknown		3	1131.8	19800.9	26113.2	11089.2	11096.5	12007.8	102336	9179.67	10232.9	5444.4	333282	10988.6	231526	7606.39	79641.2	154903	8981.08	7457.01	11682.7	11077.1	91481.7	48054.1	7488.89	89824	393547	78410.6	293905	139397	10042.3	74572.9	110139	3408.61	4549.04	2565.13
unknown_RT_1.39_mz_567.005	1.392	567.005	-	217310	unknown		5	732.936	12106.9	32753.8	19263.4	21698	19181.8	52666.3	7403.15	18650.8	13081.7	168324	29063.2	119450	7985.35	53713.5	87153.6	45853.3	18390.5	12748.8	40646	38956.2	48721.8	23540.1	56162.1	217310	75386.5	151971	95253.6	26949.2	52856.1	71407.1	2753.18	7160.62	2132.41
unknown_RT_1.39_mz_612.984	1.394	612.984	+	677770	unknown		3	1171.75	20499.9	27035	11480.6	11488.1	12431.6	110454	9503.69	10594.1	5636.58	400939	11376.5	300799	7874.88	162694	223925	96510.7	7720.23	12095.1	11468.1	91971.8	72958.4	7753.23	141206	677770	198542	461058	208318	93761.4	24462.5	175852	3528.93	4709.61	2655.68
unknown_RT_1.4_mz_530.98	1.395	530.98	+	969606	unknown		8	1393.49	94396.3	48583.9	12676.8	12685	23795.8	181143	10493.9	11697.9	6223.83	751397	56677.6	312065	8695.34	251865	382309	137474	66759.4	16489.1	98990.9	189418	217876	80069.2	264251	969606	336686	744914	390523	149279	240983	281300	6449.72	11588.7	2932.36
unknown_RT_1.4_mz_485.002	1.395	485.002	-	260706	unknown		5	741.965	12256	46036.2	17369.8	24143	27992.3	59300.4	24462.5	20759.5	9552.73	202972	31726.1	137489	20074.4	69903	109812	51811.3	27297.9	24531.4	40556.2	46755	59927.2	31095.1	69109	260706	86658.2	183834	105403	35726	61081.1	76614.6	7695.05	9384.04	5265.41
unknown_RT_1.4_mz_366.975	1.396	366.975	+	1.71182e+06	unknown		19	1659	202728	278625	168117	227850	222087	452357	176470	182052	84655.3	1.24955e+06	294637	912139	167049	583667	785487	376078	215333	216861	318482	425394	501527	248450	581902	1.71182e+06	680045	1.37177e+06	775472	397210	514333	593747	51573.3	82924.5	37360
unknown_RT_1.4_mz_403	1.396	403	-	338629	unknown		9	770.104	25066.9	64568.4	34459.1	34849.6	40028.7	74137.1	29607.5	31462.9	24382.8	245706	42123.9	175366	29782.6	87708.4	125999	73653.8	39120.7	36689.1	60533.4	58871.6	88216.3	47726.5	90416.9	338629	132394	236965	133798	56535.8	89448.5	107766	15296.7	19345.9	13426.5
unknown_RT_1.4_mz_448.977	1.397	448.977	+	1.45167e+06	unknown		14	1365.4	57592.7	153313	87194.8	117597	91747.1	328198	71860	77582.2	31873.6	1.07078e+06	133293	737187	59976.9	433476	605164	235790	44400	91302.1	136065	228761	237229	88251.5	433957	1.45167e+06	487838	1.13017e+06	576139	272364	273851	430438	12993.7	31534	9803.58
unknown_RT_1.4_mz_284.972	1.398	284.972	+	2.73536e+06	unknown		21	1780.3	382233	493536	339218	398187	390837	776790	348648	356100	205228	2.06622e+06	463573	1.47783e+06	312033	1.01677e+06	1.29096e+06	665374	412279	362581	544233	747047	920357	485900	993486	2.73536e+06	1.15965e+06	2.20393e+06	1.35611e+06	706331	924923	1.02059e+06	147684	180988	93305.3
unknown_RT_1.4_mz_320.997	1.398	320.997	-	325111	unknown		4	1028.07	37809	70536.3	36524.7	36764.4	38399.4	60195.7	30376.2	32058.4	24901.7	239053	39365.5	155809	30363.7	97922.4	142742	66188.8	35142.1	36715.2	50567.9	70678.9	83462.1	48873.8	83377.5	325111	136297	244580	142948	44805.3	88363.9	100098	19613	17507.9	11699.8
unknown_RT_1.44_mz_286.202	1.444	286.202	-	318853	unknown		2	1084.91	11862.9	16617.3	5164.08	5599.35	6854.86	7073.86	4872.82	4719.93	3720.73	10448.3	5256.21	7806.46	4077.51	4959.76	5883.98	4910.96	3632.79	5025.4	5102.01	6591.06	4555.5	4598.31	4489.91	7964.25	4838.06	5748.67	4748.88	6067.69	6037.03	6341.82	2650.96	4127.84	2464.27
unknown_RT_1.46_mz_346.223	1.462	346.223	-	861489	unknown		2	1040.73	8920.52	9721.17	3961.96	4896.77	4138.49	5462.18	3359.4	3599.33	2779.31	6790.77	3973.74	6387.46	3189.07	4585.81	4224.08	3812.57	2759.4	3713.36	3951.16	4731.73	3250.51	3268.52	3881.56	5282.66	3256.02	4084.63	4357.53	4393.86	4673.1	4733.78	1822.09	3257.54	2009.19
unknown_RT_1.47_mz_213.138	1.471	213.138	+	2.93944e+06	unknown		2	7268.75	371303	311287	346165	281067	141514	494687	103682	182708	176535	240270	171118	262098	134056	316931	117008	129963	329448	174109	71957.9	2.93944e+06	413092	352561	151270	108936	366915	127646	147678	293716	348016	418038	27112.7	106782	60456.1
unknown_RT_1.54_mz_315.11	1.544	315.11	+	112680	unknown		4	1285.11	5967.61	6040.43	80668.8	65960.7	52770.9	53267.2	58577.7	61868.4	105290	33904.9	60749.4	53297.9	70713.2	78449.8	87910.5	85772.2	112680	55096.7	34275.7	60820.2	57050.1	73226	53072.8	30670.2	74869.3	62885.5	84219.7	80667.7	79735.2	89077.4	10475.4	41936.2	33777.8
unknown_RT_1.63_mz_516.029	1.633	516.029	-	1.41659e+06	unknown		7	1725.02	3207.32	4359.62	21416.1	6282.23	33881.9	24088.9	26914.2	20399.4	11691.4	7428.48	26336.6	7358.04	9926.5	31732.2	24965.3	33119.9	27480.7	31079.4	6324.36	6923.7	28326.3	6708.3	20188.5	4384.7	9241.7	28327	25222.5	1.27664e+06	1.41659e+06	1.40444e+06	225197	699016	361890
unknown_RT_1.7_mz_391.229	1.695	391.229	+	344518	unknown		9	16179.6	98435.9	104212	291448	292960	344518	303586	264564	317840	310045	295085	271256	275517	300967	286367	265361	308231	259608	284217	286911	283844	289043	303531	233571	297757	279940	297312	290001	317630	285502	313458	24030	160052	101285
unknown_RT_1.72_mz_421.239	1.723	421.239	+	86488.2	unknown		24	8312.51	19086.4	17809	65872.3	62928.5	74395.9	73251.7	60952.7	64160	65562.9	62230.7	60311.6	55590.3	63330.6	63347.8	57641.9	63605.1	65716.6	64767.2	59426.1	66314.2	65812.3	64866.1	47443.7	61534.6	57824.5	66238.8	62157	64793.3	69376.7	86488.2	4227.77	34848.4	13026.7
unknown_RT_1.73_mz_544.025	1.726	544.025	-	348538	unknown		6	3264.11	5812.43	8724.23	4194.94	1840.59	7655.22	3218.87	1930.38	4195.76	1846.26	3979.69	6253.61	1786.17	1767.95	5572.15	1944.2	2991.75	3003.47	6922.15	1934.45	1433.94	5113.88	1805.39	3518.4	1485.5	1695.71	4015.38	1910.67	314921	308188	348538	53638.6	152248	80563.3
unknown_RT_1.76_mz_302.232	1.756	302.232	+	5.85044e+06	unknown		2	3965.96	9744.57	3096.07	2383.79	2262.43	1281.29	1753.25	1957.39	2201.94	2255.81	1913.87	2159.23	2228.87	1633	1484.58	1901.42	2386.27	2243.63	2079.93	2181.81	2168.32	2129.61	2031.84	1148.46	2285.41	2267.59	2141.92	1491.59	4136.24	1604.62	2848.37	1811.15	1972.46	1774.01
unknown_RT_1.93_mz_299.182	1.934	299.182	+	147317	unknown		2	6548.23	17535.6	21057.8	147317	129689	122760	115637	107251	120363	113770	130394	99923.8	104895	110378	108417	119656	111333	107931	125989	104480	115283	117848	111370	87702.3	114969	95382.7	110582	113680	103300	111806	145092	11322.1	51335.9	24379.8
unknown_RT_1.94_mz_335.253	1.935	335.253	+	84111.2	unknown		23	7505.47	6329.54	2905.42	60863.7	68472.4	84111.2	66904.8	70930.2	68765.9	66778.5	68662.2	68431.3	60680.1	70452	71212.4	69216.7	64312.6	71317.5	70896.8	55592.6	64235.7	71226.6	64048.4	60803.6	70228.9	59285.5	68639.7	78944.2	72503.6	77930.4	72734.3	8672.14	40750.6	22799.7
unknown_RT_1.94_mz_315.157	1.936	315.157	+	94680.4	unknown		11	1601.95	4964.34	3000.69	83004.3	92370.4	82037	73000	69643	70906.2	85268.1	78298.9	67590.4	67506	73489	71233	69071.1	74069.3	68617.3	77321.5	75865.4	62242.5	81892.5	71239.4	59115.6	94680.4	65118.3	72111.4	73618.2	80735	82820.5	88561.8	7024.29	45434.8	15678
unknown_RT_1.94_mz_294.227	1.939	294.227	+	451036	unknown		29	3131.89	45113.1	53649	390163	384992	421993	374496	332974	423613	395062	372797	333809	326031	351060	355973	361238	373067	357331	390108	375238	327144	375260	375260	281173	344343	336040	342002	360702	406746	401762	451036	39936.9	186227	108218
unknown_RT_1.94_mz_277.2	1.939	277.2	+	183798	unknown		28	1618.87	17042	18030.6	183798	151386	167286	154147	137822	155512	180015	153257	133330	134306	154152	152421	132760	168979	142024	178810	138147	152832	156381	152638	116873	144241	132073	136388	150852	151982	167598	182303	12200	74838	35356.5
unknown_RT_2.02_mz_450.201	2.018	450.201	+	215883	unknown		3	1431.26	3293.43	3142.78	199471	60195.6	12659.3	8710.67	5115.49	215883	27415.2	5035.24	4546.32	7288.87	2515.73	5093	2642.18	3160.6	5049.76	3789.71	2554.36	86453.1	5024.79	7108.24	3912.79	2385.73	4656.34	4314.07	2347.6	24289.7	24772.6	28032.8	3599.07	14211.7	6560.71
unknown_RT_2.02_mz_445.246	2.02	445.246	+	6.0321e+06	unknown		31	13590.2	4410.43	5151.09	5.25912e+06	2.25695e+06	637490	430836	296908	6.0321e+06	1.03216e+06	137944	286633	240010	184662	268658	193305	193487	283804	197210	128354	2.68647e+06	315537	332983	153579	118991	284414	182835	157390	784537	859858	924723	108989	537242	255477
unknown_RT_2.02_mz_421.155	2.02	421.155	-	1.12739e+06	unknown		28	2103.64	7583.27	10895.8	1.01326e+06	545817	173188	150414	97201.9	1.12739e+06	269572	113134	89896.8	111348	58297	91470.5	47590.7	54557.7	115718	67128.1	42785.8	704842	116772	118154	69266.6	38844.7	99499.2	57726.4	48549.4	325591	331299	377522	36910.6	181352	113817
unknown_RT_2.02_mz_409.174	2.021	409.174	+	1.05413e+06	unknown		10	1463.22	3366.97	3212.96	885775	368289	84879.1	72238	36991.8	1.05413e+06	159942	42048.6	37676.3	38836.4	24005.2	34218.6	19394.2	23290.4	36387.8	27207.2	14401.7	514934	46831.1	45089.2	27993.6	13418.8	38133.6	24293.5	20132	186163	165546	151673	14980.1	89605	49566.5
unknown_RT_2.02_mz_425.148	2.021	425.148	+	774181	unknown		10	1428.61	3287.32	3136.95	704278	269440	70429.9	50610.3	26975.3	774181	116775	33059.2	28045.8	25014.8	18244.4	25863.9	14374.7	17394.7	29861.2	18454.7	9512.44	392927	29755.5	36211.3	23074.9	10696.4	36664.4	15275.5	12652.8	155684	113963	85988.7	11526.7	78882.2	45018.4
unknown_RT_2.02_mz_423.152	2.021	423.152	-	379916	unknown		9	2349.46	3092.5	2862.93	338448	210129	49918	47842.8	27657.5	379916	93613.9	31525.2	24916.4	33461.8	14186.7	30276.8	13077.5	13620.2	28492	20474.7	9901.13	225666	33868.3	35930.3	21510.8	10384.1	30064.9	19616.7	14215.6	104859	111644	114226	12767.8	70729.4	34740.8
unknown_RT_2.02_mz_445.199	2.022	445.199	-	1.01164e+07	unknown		31	1947.25	18945.8	26989.9	8.1114e+06	3.32684e+06	748990	546321	282782	1.01164e+07	1.38464e+06	323055	271538	340964	230007	305552	171734	217228	322431	258448	151646	4.06132e+06	357775	459155	214166	126655	356556	178728	161682	1.3863e+06	1.52353e+06	1.61305e+06	104587	669761	333020
unknown_RT_2.02_mz_387.193	2.022	387.192	+	9.83898e+06	unknown		31	7839.62	18992.2	21069.6	8.4578e+06	3.06323e+06	602291	530651	325597	9.83898e+06	1.31704e+06	351309	299995	358991	222762	292356	176232	208629	340137	260681	151364	3.83285e+06	378311	375505	231647	141772	374348	213488	175809	1.37335e+06	1.46749e+06	1.40689e+06	121526	727173	364825
unknown_RT_2.02_mz_404.219	2.022	404.219	+	8.24656e+06	unknown		30	2565.11	3197.31	10468	6.90942e+06	2.48789e+06	521937	430310	237758	8.24656e+06	1.10153e+06	294981	267836	294492	162724	253477	161484	179629	281603	197752	112046	3.19877e+06	304130	309247	136286	105106	302369	163070	153910	1.16676e+06	1.18804e+06	1.22516e+06	104970	605990	318768
unknown_RT_2.02_mz_431.184	2.022	431.184	-	1.58557e+06	unknown		12	2108.96	1670.09	2419.61	871946	366817	110361	62477	51956.5	1.58557e+06	156395	38182.9	55894.5	35403	27965.8	53402.3	22371.5	21901.6	49991.5	25891.3	14294.4	685766	45994.5	49585.6	42056.8	18416.8	42020.3	23092	20438.6	389557	207705	143660	25005.9	146226	74740.6
unknown_RT_2.02_mz_448.175	2.022	448.175	-	374715	unknown		9	2232.25	15428.8	16139.8	339619	209497	55864.1	41950.8	26362.3	374715	92945.8	28800.6	28636.5	26720.7	17790.5	32900.1	16312.5	16537.5	29327.3	21650.7	10030.9	207294	28999.9	39704.4	22867.2	9982.43	28975.8	13850.6	14591.4	106173	112115	130037	12058.4	68958.8	37805
unknown_RT_2.02_mz_355.168	2.022	355.168	-	207295	unknown		2	1840.79	1378.07	2111.94	153089	55781.5	14919.1	11864.7	1217.25	207295	21012.1	7488.82	1069.44	6740.55	1243.39	1276.04	1178.53	1244.24	1213.09	2061.59	1133.72	69620.5	1372.43	6685.56	964.371	1021.47	1329.21	1344.98	1155.7	22265.6	25578.1	29347.4	915.454	9841.26	5914.9
unknown_RT_2.03_mz_790.405	2.027	790.405	+	458924	unknown		2	782.849	2009.61	1710.8	281777	38039.5	1306.03	1029.29	955.651	458924	5118.91	925.147	938.515	966.273	801.896	918.476	807.671	806.738	932.914	839.597	778.444	69953.3	951.223	967.665	805.73	692.865	943.784	787.088	779.901	8771.64	3234.1	2940.02	965.617	2175.17	1547.38
unknown_RT_2.03_mz_795.361	2.028	795.361	+	277393	unknown		2	723.532	1919.84	1634.38	178069	21122.8	1247.69	983.31	912.962	277393	4088.64	883.821	896.591	923.11	766.075	877.448	771.592	770.702	891.241	802.092	743.671	46577.6	908.732	924.44	769.738	661.915	901.625	751.929	741.545	3389.92	3089.63	2808.69	922.483	2078.01	1478.26
unknown_RT_2.04_mz_628.184	2.04	628.184	+	59236.7	unknown		13	885.45	7503.53	5965.98	37907.3	41764	31841	36839.5	36572.6	27930.3	40327.4	32271.6	37513.7	35416.4	40596.5	46841.5	30592	39399.9	59236.7	36096.8	24553.1	33947.3	37936.4	40298.6	42298.5	22886.9	45011.9	37080.7	30688.9	57479.7	48855.4	54462.7	2289.64	33964.6	21724.7
unknown_RT_2.04_mz_867.371	2.043	867.371	+	223792	unknown		2	1090.68	22522	6057.66	8770.25	4372.56	1880.82	1482.28	1376.23	11497.4	2289.51	1332.3	1351.56	1391.53	1154.81	1322.7	1163.13	1161.78	1343.49	1209.1	1121.04	5204.03	1369.86	1393.54	1160.33	997.795	1359.14	1133.49	1117.83	223792	44056.8	30601.9	1390.59	59158.6	13456.5
unknown_RT_2.05_mz_669.164	2.048	669.164	-	47337.1	unknown		5	1329.62	3797.3	6099.25	42821.7	33092.8	29943.4	17375.8	21282.6	20216.1	35573.6	29915.6	29218.8	36098.4	33735.1	41493.2	25848	34998.5	42930	29145.3	20127.4	25760	37816.5	33148.6	29976	18790.6	37604.2	29865.8	27410.3	41484.5	46754.8	47337.1	2578.26	17003.9	9336.64
unknown_RT_2.25_mz_271.228	2.254	271.228	-	134958	unknown		3	17709.5	40827.1	33878.7	79634.7	19824.5	15910.2	24796.8	29815.8	134594	29723.3	11857.4	16607.4	15609.6	74960.8	37860	22774.8	19599	31952	73136.8	11883.7	17324.5	24549.4	23138.9	134958	108165	31271.8	50135.8	24495	45852	38144.1	30578.8	9117.46	19660.9	14382.8
unknown_RT_2.26_mz_386.208	2.261	386.208	+	340624	unknown		25	751.729	4476.79	3264	187888	187785	138021	134071	104419	202891	139596	146894	87245.3	102316	174286	295407	120567	101239	282059	185834	41722.7	200768	150621	90149.6	192989	86045.5	340624	124680	126346	206661	178583	140518	15348	63794.4	47059
unknown_RT_2.26_mz_369.182	2.261	369.182	+	174733	unknown		11	750.655	4470.39	1691.04	99199.7	49033.8	55105.9	51564.4	43992.6	66781.5	83359.6	53268.4	79106.5	57364.8	70214.1	84492.5	67751.7	70556.5	114302	36307.9	16574.5	46732.9	54471.4	85110.6	112427	42139	174733	72056.4	59908.3	97979.6	96862.6	39960.8	8617.51	34860.1	21917
unknown_RT_2.27_mz_604.405	2.266	604.405	+	298466	unknown		2	491.388	1742.74	1946.31	287801	143021	141823	220119	202793	166339	203439	259418	234336	228163	158169	148104	194848	201236	170664	162867	203077	202019	179388	193609	188837	192084	179609	189520	183972	194940	138639	298466	68724.7	223167	141277
unknown_RT_2.29_mz_492.323	2.288	492.323	+	838131	unknown		2	1670.19	41966.3	136718	91344.2	78176.8	77667.1	94931.1	78115.9	142336	156789	166553	132075	148521	45377.7	75226.4	65509	81123.8	259984	124788	132950	140556	164948	145141	54045.4	89975.9	30717	76540.3	74220.1	505661	838131	93364.3	55137.2	278769	133406
unknown_RT_2.29_mz_427.235	2.29	427.235	+	189757	unknown		10	2666.57	3146.75	3121.57	140983	124894	74371.8	95378	78377.3	82402	147174	105556	100766	89992.5	84378.9	127226	105777	83655.1	144400	85764.7	32864.3	89022.2	104968	94032.8	128804	54591.9	189757	115490	115885	106605	169916	138112	16422.1	75463.8	47382.3
unknown_RT_2.29_mz_768.536	2.292	768.536	+	131502	unknown		2	1073.54	2700.96	2203.56	7450.95	3888.64	4494.36	8608.72	3177.81	4695.71	6072.7	8865.19	3697.1	6599.66	4041.65	4568.84	4956.47	7367.03	3920.32	7531.37	8369.32	7764.58	17701.3	10591.3	3706.48	4951.25	4563.45	5743.28	4434.04	131502	41397.5	11468.9	7928.27	67924.7	31096.3
unknown_RT_2.31_mz_522.238	2.311	522.238	+	196022	unknown		27	713.626	1074.28	725.163	76388	71764.1	65641	89036.6	40401.9	65950.9	123201	70865.2	83282.7	36151.3	110795	112470	119261	127363	127335	56834.2	30760.6	67957	61450.5	66748.4	161206	66026.7	125407	101215	103162	196022	126528	2604.6	29257	164531	71104.7
unknown_RT_2.34_mz_354.285	2.338	354.285	+	122919	unknown		16	17429.1	13246.7	4732.89	114359	85282.4	63650.6	76390.2	99898.3	73524.4	122919	69379.9	92750.3	42295.1	91561.4	61330.4	65413.8	100394	76024.4	106924	105899	117936	64822	84902.8	38827.2	109312	46374.4	85674.1	50877	95528.9	95883.5	5678.75	14321.8	33368	20023
unknown_RT_2.34_mz_599.39	2.343	599.39	+	547091	unknown		2	2610.49	63071.5	45710.4	2256.33	18782	23096.8	2631.57	16984.1	66185.8	57705.1	35404.8	49004.3	36496.9	1385.14	1466.18	1452.07	1489.79	1450.87	44090.2	53162.5	65382.8	55231.4	61176.2	1229.67	1339.09	1473.62	1545.06	1422.39	460853	547091	387147	46042.1	258248	127701
unknown_RT_2.75_mz_485.282	2.747	485.282	-	974177	unknown		7	1036.8	1128.16	4078	360892	287624	208920	798887	212186	196048	288390	281838	218654	210719	315507	298931	180670	134539	413811	263669	153206	290574	235344	303350	182449	202339	369379	177831	182061	297202	393590	974177	28707.2	144435	71572.1
unknown_RT_2.75_mz_545.35	2.751	545.35	+	274205	unknown		5	1458.45	1357.59	1499.59	91585.7	83600.2	55664.5	203859	57385.8	54222.7	77930.5	78446.9	71648	58344.3	71539.9	80494.4	53407.8	42561.3	123481	81536.9	59145.3	98510.6	62857.9	91352.1	56829.6	58598.5	103235	55187.9	53336.1	74577.1	125081	274205	5638.9	52172	25088.9
unknown_RT_2.76_mz_504.323	2.757	504.323	+	1.29425e+06	unknown		11	6438.78	2057.91	5422.27	490325	406971	282192	1.09087e+06	288164	279071	393711	361767	360733	240372	372884	425303	240207	258730	462570	413878	276103	446117	328381	476550	257962	258171	464524	261603	239531	306057	537008	1.29425e+06	33309.6	200805	105963
unknown_RT_2.76_mz_603.403	2.76	603.403	+	513367	unknown		28	1450.53	1350.22	1491.44	189466	179208	114565	431364	130276	116991	151523	144958	155010	105381	171219	188753	86127.8	91947	269119	164148	114628	192054	135464	179371	114492	114400	189928	109395	85384.7	177310	228191	513367	17740.5	95983.1	49912.8
unknown_RT_2.98_mz_522.238	2.975	522.238	+	101058	unknown		2	1942.7	2069	2015.28	20266.7	21827.4	22394.6	25417.7	14250.9	20003.3	48157.9	13466.1	17845.8	11714.1	31305.9	29476	20838	28791.6	32087.1	14162.7	8926.69	22507.4	14120.8	27855.2	38956.1	13795.2	45862.9	22792.4	27128.6	40765.4	79150.2	101058	6294.64	41759.7	23480.9
unknown_RT_3.13_mz_530.288	3.13	530.288	+	145826	unknown		4	1838.74	4299.36	5219.4	73953.6	69863.7	115521	127979	107074	66667.2	63075.8	60859.4	63749.2	62946.3	36436.8	38135.9	48556.3	29018.3	45156.5	78566.6	76554.6	82816.2	86635.2	62305.1	36543.3	37971.2	28900.6	26697	31787.5	66710	110879	145826	19301.9	43462.5	33125.1
unknown_RT_3.32_mz_378.29	3.32	378.29	+	339937	unknown		28	2834.71	2420.99	3271.34	239639	235853	255736	246852	190877	229229	240341	227675	219558	198524	229957	208988	219087	243128	245729	230445	205795	220624	242525	219483	176490	249856	236875	233883	218823	258174	250838	339937	23775	123022	85323.1
unknown_RT_3.51_mz_554.346	3.51	554.346	-	392774	unknown		29	1761.44	1572.9	2177.14	134754	123797	143647	143121	120169	223828	236932	254684	218457	246230	196328	184792	209718	201298	187774	270702	242587	356148	313488	351620	221981	318677	236613	269547	192784	222743	308396	392774	21374.8	101666	42628
unknown_RT_3.66_mz_422.323	3.66	422.323	+	1.00899e+06	unknown		2	2798.26	2104.58	2501.57	2354.7	2292.23	2431.86	2243.09	2143.25	2355.33	2426.84	2410.45	2401.19	2232.19	2313.63	2272.33	2413.98	2333.47	2268.06	2321.34	2362.63	2286.7	2480.49	2224.12	2273.1	2221.39	2213.92	2417.61	2362.9	2135.3	2472.88	2608.52	1857.25	2022.23	1881.24
unknown_RT_3.66_mz_414.358	3.661	414.358	-	147439	unknown		2	2410.05	1501.59	2115.61	1880.51	1899.12	1804.29	1923.27	1690	1809.01	1907.94	2089.64	1717.69	2033.95	1874.82	1741.75	1936.59	1999.72	1725.01	1926.2	1930.14	1697.55	1867.51	1951.19	1642.93	1804.15	1932.31	1957.5	1968.97	1581.27	2014.7	1960.39	1521.9	1565.97	1631.27
unknown_RT_3.66_mz_354.337	3.663	354.337	-	261012	unknown		2	2297.89	1431.71	2017.16	1793	1810.74	1720.32	1833.77	1611.35	1724.82	1819.15	1992.4	1637.76	1939.3	1787.57	1655.94	1846.46	1906.66	1644.73	1836.56	1840.31	1618.55	1780.6	1860.38	1566.47	1720.2	1842.38	1866.4	1877.35	1400.55	1920.94	1851.7	1451.07	1493.09	1555.35
unknown_RT_3.67_mz_540.353	3.665	540.353	-	215780	unknown		2	2859.27	1781.48	2509.96	2231.03	2253.11	2140.61	2281.77	2052.5	2146.2	2263.57	2481.92	2037.87	2438.77	2224.28	2066.41	2318.62	2372.46	2127.21	2285.24	2289.91	2013.97	2215.61	2324.55	1949.17	2140.45	2292.48	2322.37	2393.19	1876.01	2390.23	2335.53	1876.57	1857.86	1935.33
unknown_RT_3.67_mz_255.233	3.666	255.233	-	2.35848e+06	unknown		2	2341.09	39631.9	105462	98287.2	97204.1	81306.9	102245	65032.6	73419.2	92640.1	102915	57752.8	99269.4	90791.9	73328.9	103568	99538.2	79473.7	101757	101217	66516.2	82000.1	95632.4	56636.4	85245.7	97635.8	97808	102375	44325.9	91743.2	102973	51967.2	49618.3	57497.5
unknown_RT_3.67_mz_458.349	3.667	458.349	-	3.43654e+06	unknown		2	2320.66	1445.9	5188.55	1810.76	1828.68	1737.37	1851.94	1627.31	1741.91	1837.17	2012.14	1653.98	1958.51	4727.17	5201.28	2960.97	6729.84	5574.06	1854.76	1858.55	1634.59	1798.25	1878.82	7844.7	11124.9	9027.22	10429.8	3962.69	3843.19	6607.87	10323.4	1465.45	1507.88	1570.76
unknown_RT_3.67_mz_398.327	3.668	398.327	-	542665	unknown		2	2276.66	1418.48	1998.52	1776.43	1794.01	1704.43	1816.83	1596.46	1708.89	1802.34	1973.99	1622.63	1921.38	1762.05	1640.65	1829.41	1889.04	1693.77	1819.6	1823.31	1603.6	1764.15	1843.2	1552	1704.3	1825.36	1849.16	1803.67	1387.61	1856.93	1859.64	1437.67	1479.3	1540.98
unknown_RT_3.67_mz_444.333	3.67	444.333	-	1.39569e+06	unknown		2	2272.84	1416.1	1995.16	1773.45	1790.99	1701.57	1813.77	1631.53	1706.01	1799.31	1970.67	1619.9	1918.15	1759.08	1637.89	1826.33	1885.87	1690.92	1780.16	1820.25	1600.9	1761.19	1840.1	1549.4	1701.44	1822.29	1846.05	1800.64	1385.28	1853.81	1856.51	1435.25	1476.81	1538.39
unknown_RT_3.67_mz_799.676	3.672	799.676	+	757985	unknown		2	1667.16	1253.88	1490.4	1319.63	1365.67	1448.86	1245.32	1276.91	1279.9	1414.24	1436.11	1430.59	1329.9	1378.42	1353.82	1438.21	1354.56	1164.48	1383.02	1407.61	1321.11	1343.34	1325.09	1224.62	1323.47	1319.02	1440.37	1407.78	1272.17	1473.3	1471.37	1106.52	1204.81	1113.58
unknown_RT_3.77_mz_267.185	3.767	267.185	+	764768	unknown		10	8299.7	7614.14	7636.6	648934	562806	593270	554445	496221	326630	427974	330826	482921	444813	764768	590012	438471	377462	511523	643108	617433	586920	434991	377198	331716	685745	621933	403048	527545	522672	392598	570627	54118.5	420349	197911
unknown_RT_3.94_mz_436.283	3.94	436.283	-	134029	unknown		7	2923.68	1770.63	2479.6	58519.1	58664	61651.9	57637.6	54915.1	109590	127384	122143	122319	122053	9690.42	11628.9	7694.51	8628.06	8622.06	106058	89978	126473	131065	134029	10176.6	16516	11892.9	14357.4	7111.11	75670.8	84683.5	98035.7	4092.32	32320.9	14874.2
unknown_RT_3.99_mz_288.289	3.988	288.289	+	205361	unknown		3	4959.05	2360.71	2885.44	139615	205361	134927	199470	100499	80535.8	65945.6	93954.4	81198.7	71386	118045	108318	104666	114307	105527	82327.1	101531	83567.5	108566	103696	92318.7	113979	95771.4	110499	107965	118127	126572	171936	23808.4	54567.1	56609.3
unknown_RT_4.06_mz_304.3	4.06	304.3	+	590082	unknown		29	25114.3	30272.2	33055.8	332953	336737	360673	315270	331850	195267	239334	288995	208903	244951	386281	388288	590082	372948	350902	248608	245932	258860	373459	298453	322243	387713	475008	504919	575168	342759	356277	391599	28134.3	180238	82576.2
unknown_RT_4.09_mz_482.36	4.092	482.36	+	937691	unknown		29	26239.1	2729.97	3228.85	254442	189479	267768	209329	171095	632018	937691	781919	697643	648018	386111	326710	313400	325525	293852	295498	255471	358127	411396	330482	219207	283866	200706	373324	330096	509093	421735	590948	35711.1	162909	79635.4
unknown_RT_4.09_mz_540.367	4.092	540.367	-	195631	unknown		6	2440.41	2054.1	2776.39	44975.2	41211.1	47929.7	47082.6	41618.1	139135	155983	192133	132600	195631	61296.8	70053.1	70576.5	61586.9	65231.4	74067.3	70116.9	84201.3	97536.4	86898.1	38967.9	59174.1	49466	58156.8	76248.3	67769.3	95789.9	129445	2523.33	33144.6	13650.5
unknown_RT_4.29_mz_269.201	4.292	269.201	+	1.32014e+06	unknown		7	9033.95	7417.55	6922.42	783896	902951	800971	606600	827470	176109	1.03036e+06	190268	802056	686787	1.32014e+06	241069	386740	219333	835297	468051	623717	556619	556350	73723.2	975263	759709	851505	1.24367e+06	1.11509e+06	130574	628412	573182	42998.5	388646	311339
unknown_RT_4.3_mz_548.016	4.303	548.016	-	568048	unknown		7	1257.73	4206.93	10752.4	9119	5574.14	9602.89	4027.21	12303.1	8876.86	9540.6	7742.16	12676.8	5620.41	10019.6	12484.7	7917.32	9066.67	3487.36	10011.4	5191.86	9040.19	3267.59	9385.53	11867.1	7363.01	7851.19	4106.93	5768.71	305354	416394	568048	75221.4	156961	93792.9
unknown_RT_4.46_mz_269.201	4.456	269.201	+	1.79721e+06	unknown		23	10664.7	7692.07	4359.07	260800	705319	800971	961143	267637	577475	619694	1.35969e+06	670173	488527	844029	1.69992e+06	1.56669e+06	1.52194e+06	1.79721e+06	265572	224749	203647	219775	706240	577282	1.29118e+06	677051	916170	629873	1.3851e+06	607821	787222	28918	267540	186942
unknown_RT_4.46_mz_378.284	4.462	378.284	+	78598.5	unknown		8	4472.56	1604.09	1804.29	54962	54842.9	74632	77150.5	52088.8	53436.7	54103.9	64458.1	56363.1	52442.6	65612.1	59458.2	58812.4	61071.8	54182.4	78598.5	53385.2	46473.2	61875	59912.7	47857.8	66358	54777.3	61264.1	57620.8	58024.5	65197	68328.3	4260.04	29749.7	15340.4
unknown_RT_4.92_mz_386.326	4.923	386.326	+	3.81538e+06	unknown		2	31840.6	2937.08	2003.55	3669.61	3073.99	1770.59	1771.55	1893.12	1895.61	1952.01	1969.35	4252.79	1929.91	1941.31	3377.38	1870.77	3413.2	3181.61	3000.39	1952.9	1778.75	1889.14	3500.76	2002.18	3162.24	1891.79	1805.06	3494.08	1859.78	1935.98	1984.43	2284.63	3815.64	3205.66
unknown_RT_5.04_mz_455.41	5.043	455.41	-	104563	unknown		2	2537.72	2153.17	2733.85	74031.5	95335.4	20858.7	104563	20251.2	28410.2	59712.6	36459.6	23480.1	25879.2	35482.8	103153	18039.5	13540.4	79143.1	35027.1	13853.7	46440.6	24735	65254.5	29449.6	7283.93	43864.7	25446.9	20184.8	29962.1	49898.8	51972.2	2597.04	9378.87	3003.15
unknown_RT_5.07_mz_227.201	5.07	227.201	-	1.19469e+07	unknown		33	3828.35	16705.3	6242.94	6.09879e+06	8.10674e+06	3.23586e+06	1.19469e+07	4.56945e+06	4.82202e+06	7.26198e+06	7.18868e+06	2.99929e+06	3.5583e+06	5.30492e+06	8.16893e+06	2.72678e+06	2.97139e+06	7.29662e+06	3.98443e+06	1.93544e+06	4.32639e+06	3.76139e+06	7.59759e+06	3.41555e+06	1.79669e+06	4.38497e+06	4.82227e+06	2.78027e+06	3.61473e+06	6.65641e+06	6.69292e+06	476217	1.82122e+06	851468
unknown_RT_5.11_mz_882.569	5.105	882.569	+	191236	unknown		2	10461.6	7297.28	7967.02	4184.63	9426.65	4805.83	4708.97	7361.9	3911.64	12242.7	11101.7	10124.8	11483.9	12928.9	12238.1	4443.35	4086.31	4070.36	4044.96	8443.82	4679.1	8589.52	5706.24	6963	11297.2	4233.59	7338.58	17876	191236	97008	173949	9853.1	83799.5	37663.3
unknown_RT_5.27_mz_556.442	5.271	556.442	+	344629	unknown		2	28206.9	8320.56	9892.92	6179.43	6600.34	344629	5011.59	12509.8	5769.96	21936.6	7400.79	11429.1	24924.8	9031.43	11793.5	7280.42	11878	2672.63	5431.97	17724.4	4078.94	18590.8	27534.7	5055.39	2492.55	54586.1	2427.28	6292.98	12521.2	6741.87	12800.1	1999.72	7102.15	5959.88
unknown_RT_5.31_mz_582.378	5.308	582.378	-	552737	unknown		5	10745.4	4995.98	6385.85	225620	206359	266915	197154	184458	225001	230529	263907	201750	251901	265860	405104	256912	371112	423100	237461	171067	199391	311718	290979	387556	504450	481502	552737	369356	327993	331119	223869	19498.1	106083	61999.6
unknown_RT_5.33_mz_287.223	5.328	287.223	-	188353	unknown		2	5935.17	2861.19	3703.7	139486	140606	69897.9	188353	64996.5	75692.2	112611	94187.5	79606.5	70754.8	82266	130524	86217.1	57744.5	154453	79094.6	36112.8	92364	75065.4	111101	72635.5	32540.5	93689.2	69318	59742	73284.4	99996.2	114270	3721.43	49142.9	30672
unknown_RT_5.33_mz_309.204	5.329	309.204	-	213090	unknown		18	2261.88	1997.47	2585.65	213090	151821	71674.6	160473	64804.5	79408.4	133360	116527	105626	111534	118765	124555	84895	84527.4	165090	92835.8	57383.4	115202	135195	135751	73346.2	59527.7	146131	80118.6	80753.2	69474.9	147352	170892	8772.28	35562.3	24027.1
unknown_RT_5.33_mz_227.201	5.33	227.201	-	1.42568e+07	unknown		32	2909.46	3323.77	10774.6	1.11452e+07	9.77547e+06	5.14532e+06	1.42568e+07	4.91946e+06	6.86951e+06	1.07173e+07	6.50872e+06	5.71459e+06	6.85143e+06	7.42732e+06	9.96525e+06	6.47086e+06	5.33798e+06	1.34045e+07	7.58761e+06	3.82998e+06	8.66663e+06	6.97281e+06	1.07788e+07	6.65182e+06	3.17393e+06	7.9325e+06	5.81037e+06	5.22571e+06	7.07978e+06	9.12673e+06	1.04198e+07	692089	3.81124e+06	1.87026e+06
unknown_RT_5.33_mz_455.41	5.332	455.41	-	199392	unknown		9	1859.68	1635.25	2083.03	108804	103850	35266.7	199392	31832.5	53584.3	103675	78297.6	38990.8	58792.7	67109	87106	40334	32593.8	119289	59741.5	13560.5	84073	67786.9	88032.3	73355.3	16423.2	77913.5	41680.1	44737.8	67825.8	106177	126590	2136.05	18895.3	7546.56
unknown_RT_5.34_mz_461.291	5.341	461.291	-	90687.5	unknown		4	1587.59	1395.99	1778.26	16881.2	13664.4	9703.9	15397.9	27717.2	9933.12	7618.53	4498.45	11863.7	4301.09	45976.1	39404.3	35521.2	40761.8	27100.6	13825.8	12519.9	14187.7	18523.9	17658.2	78331.9	84866.1	74115.2	90687.5	34062	32809.9	39523	48797.8	1823.52	9171.66	5403.92
unknown_RT_5.37_mz_332.331	5.374	332.331	+	538185	unknown		31	31710.4	4737.14	5198.5	439956	433459	421006	411669	465854	262094	285406	299002	247967	252776	405884	444530	386459	393860	396432	261237	283524	314290	388352	372972	327423	394628	538185	467169	365412	413838	365833	491395	31863	212109	98184
unknown_RT_5.47_mz_547.27	5.469	547.27	+	321078	unknown		13	10514.4	3135.92	3591.99	115376	92801	72112.8	321078	26263.9	64154.7	280580	48343.3	37013.5	70471.6	36653.7	98259.5	23738.7	14314.4	122139	80277.3	7880.32	58177	148761	114155	92144.6	9948.3	211237	15481	21853.7	72190.1	89925.9	117375	3369.43	80937.7	28738.4
unknown_RT_5.47_mz_489.216	5.47	489.216	+	132046	unknown		3	8799.41	2624.42	2964.08	40518.4	42244.3	16277.2	132046	13783.6	22753.5	102640	20626.4	11371.2	22761.4	12231.2	41514.7	8613.31	7237.15	46818.8	28891.9	3446.48	20604.6	73124.9	55242.3	27781.8	6704.26	43861.7	9230.43	3638.91	23673.2	49753.7	55335.7	2819.84	15379.7	8061.51
unknown_RT_5.47_mz_506.243	5.472	506.243	+	431366	unknown		16	7738.65	2308.05	2606.76	118517	103250	46514.7	431366	31440	85565.2	273333	63416.4	47259.5	53920.2	40614.8	125739	19798	19777.3	156469	89199.3	12892.2	82103	219871	150529	51276	8710.58	120995	20948.6	19034.7	72603.1	89269	103051	2479.91	39306.6	14124.5
unknown_RT_5.49_mz_546.354	5.489	546.354	+	111350	unknown		5	8294.22	2421.2	2773.32	44038.5	41289.8	56330.5	44756.9	37383.3	53326.4	48723	49369.4	50352.8	44954.1	66088.4	87207.8	72505.2	57082.1	75310.5	54532.4	50724.8	60672.7	64236.2	61839.8	86297.6	89400.4	86783.2	111350	80447.9	63114.8	73545.8	106412	3592.46	38791.8	20492.7
unknown_RT_5.49_mz_582.377	5.492	582.377	-	542117	unknown		30	2579.06	2224.8	2866.65	229450	191709	250314	251796	196702	251866	280787	264213	253728	246178	382149	392393	391213	403114	381003	256554	223543	308799	324983	315091	417762	542117	467441	467741	397490	335558	382208	497234	28127	161493	76670.7
unknown_RT_5.51_mz_433.153	5.505	433.153	+	103547	unknown		9	6292.79	1901.59	2104.11	45072.4	37604.9	25604.9	98461.8	15598.2	36358.6	103547	25122.3	16137.2	17821.7	18204.2	46694.1	5997.34	8423.21	55512.7	35637.3	4620.77	28772.9	66441.8	57699	27011.6	5932.59	45380.5	10977.7	6062.87	52155.8	52141.6	66081.5	1973.74	28973.1	12517
unknown_RT_5.56_mz_648.01	5.561	648.01	-	74108	unknown		2	1476.26	1334.92	1786.36	1864.75	1818.46	1644.59	1845.11	1820.14	1746.08	1787.81	1774.98	1601.49	1886.17	1809.08	1892.55	1681.38	1768.1	1830.67	1857.84	1789.78	1695.76	1812.69	1712.19	1617.61	1833.11	1891.52	1975.09	1941.38	36493.7	74108	63683.3	9341.81	31030.4	9969.24
unknown_RT_5.62_mz_650.439	5.616	650.439	+	1.42241e+06	unknown		3	50821.5	19499.1	20719	330172	347022	324132	418926	303837	940574	617051	533431	411044	673867	375662	317762	390207	319597	899737	657821	550331	612925	805297	455005	462092	380781	1.42241e+06	684747	472052	317945	341599	364348	205125	231103	331842
unknown_RT_5.67_mz_418.316	5.667	418.316	+	475181	unknown		6	43284.1	11374	6079.07	386659	341814	475181	466397	308848	322265	458007	349905	311172	299616	359921	372172	262845	373443	295653	378877	351695	335962	322144	324711	269308	337647	190386	216033	237881	437652	359253	386008	26311.4	185513	95761.3
unknown_RT_5.72_mz_589.327	5.716	589.327	+	158416	unknown		3	7592.44	4203.66	10908.1	5701.3	11991.5	5762.89	5867.73	9581.15	11441.5	7805.39	6462.65	12416.7	4802.62	4924.06	13719.2	12160.2	6177.19	7178.1	8950.83	6473.15	13166.7	10082.7	7625.26	12851.5	4403.88	12448.7	8476.47	6063.95	98937.5	87905.9	158416	8827.14	53928.6	32780.8
unknown_RT_5.72_mz_548.301	5.717	548.301	+	158922	unknown		3	7423.39	11203	23969.2	5574.36	4860.66	5634.57	5737.08	9367.81	9675.28	7631.6	6318.75	12140.2	4695.68	4814.42	13413.7	6668.05	6039.65	7018.27	8751.53	7455.85	12873.5	9858.19	7455.48	5354.95	4305.82	12171.5	8287.74	12203.7	102819	137250	158922	16415.9	59828.1	38269.5
unknown_RT_5.73_mz_284.331	5.733	284.331	+	2.14124e+06	unknown		3	277235	3061.1	4955.05	35159	15600.9	13909.8	21568.8	25568.1	144254	15274.2	51482.5	19304.6	27246.2	11694.5	40450.5	29443	16175.9	18233.5	17150.9	11675.1	18587.9	549586	15773.2	15851.8	9272.46	22200.1	2.14124e+06	29263	22136.6	19186.7	19535.9	4464.72	10023.8	6638.74
unknown_RT_5.75_mz_303.233	5.75	303.233	-	502141	unknown		16	2146.49	1683.81	2170.19	502141	230328	198377	395470	262788	119055	262501	220348	142914	125723	68626.6	44814.7	15614.7	19667.1	34149.5	145643	62352.6	243082	79971.5	53162.7	12795.5	21452.4	11529	35094.8	17134.8	133716	150932	129303	6084.65	68440	31178.2
unknown_RT_5.76_mz_253.217	5.761	253.217	-	1.2925e+06	unknown		13	4146.49	4662.04	12939.8	205495	187404	140731	236204	934589	313312	88641.7	170648	98864	62891.8	44688.2	1.2925e+06	40539.9	53171.3	58563.1	41623.7	33719.9	217369	105106	241350	30204.6	38080.7	18344.9	483446	75418.4	127678	174234	177109	9044.68	72378.5	36229.4
unknown_RT_5.78_mz_464.358	5.779	464.358	+	280140	unknown		5	16868.5	2981.86	3241.34	245127	222986	132039	271021	112666	224072	243869	206972	211502	202326	246489	201986	218772	223468	194411	280140	203702	210181	241665	226987	174543	200360	202335	218708	197283	134960	254937	127805	10416	131090	63034.1
unknown_RT_5.81_mz_682.36	5.808	682.36	+	351280	unknown		2	8569.21	3585.84	3550.47	167192	193541	163990	78726.3	170121	227363	142319	201003	246970	186588	99961.7	323185	136260	163255	259391	150677	111475	268724	150186	222252	351280	159744	275653	166458	151628	153623	246587	137070	37976.5	114351	64210.5
unknown_RT_5.81_mz_564.345	5.81	564.345	-	139608	unknown		2	4560.56	3524.67	4150.95	95240.4	66482	23025.2	129353	23441.7	49365.8	139608	36442.9	26762.8	35286.6	39092.9	96411.4	30844.5	30121.7	108658	58911.8	13588.2	40414.1	109673	94879.4	42635	7126.44	98639	32238.6	15358.7	49113.1	67081.1	51685.1	4326.16	22177.2	7184.73
unknown_RT_5.81_mz_654.332	5.812	654.332	+	3.16778e+07	unknown		31	20672.5	309447	265661	3.16778e+07	2.69647e+07	2.08285e+07	1.18573e+07	2.02424e+07	2.37329e+07	2.07311e+07	2.3534e+07	2.16244e+07	2.31549e+07	2.72893e+07	2.7017e+07	2.15096e+07	2.72534e+07	2.78219e+07	2.41957e+07	1.55392e+07	2.26569e+07	1.92008e+07	2.30925e+07	2.3436e+07	1.46263e+07	2.77846e+07	2.8046e+07	2.59202e+07	2.79e+07	2.48234e+07	2.08953e+07	2.98257e+06	1.39244e+07	6.74364e+06
unknown_RT_5.81_mz_637.305	5.812	637.305	+	3.57523e+06	unknown		15	8040.12	25596.2	24943	3.52095e+06	2.84237e+06	2.41563e+06	1.37542e+06	2.52997e+06	2.74111e+06	2.35468e+06	2.82595e+06	3.03476e+06	2.71862e+06	2.14677e+06	3.4987e+06	1.63632e+06	3.36909e+06	3.18305e+06	2.08321e+06	1.2586e+06	2.60143e+06	2.40682e+06	2.58002e+06	2.98929e+06	1.70976e+06	3.57523e+06	3.35319e+06	3.16875e+06	3.56218e+06	2.98872e+06	2.56539e+06	365180	1.62733e+06	872946
unknown_RT_5.81_mz_700.313	5.814	700.313	+	345067	unknown		9	8372.28	3503.43	3468.88	223030	218083	190246	87328.3	150659	195164	202362	193602	179419	345067	165189	239151	282397	322803	202794	160740	140020	292107	218806	195772	223424	122180	276404	230978	243901	193615	215969	203876	29444.8	128792	85833.2
unknown_RT_5.82_mz_695.312	5.816	695.312	-	8.09243e+06	unknown		31	3349.36	52720.4	66527.7	7.73238e+06	5.73753e+06	5.51237e+06	2.72121e+06	4.9766e+06	5.43746e+06	4.91748e+06	6.62225e+06	5.80782e+06	5.93425e+06	6.3752e+06	6.45232e+06	6.56822e+06	7.89967e+06	7.97046e+06	5.81387e+06	3.49848e+06	5.75205e+06	4.51729e+06	5.40211e+06	6.30013e+06	4.01502e+06	8.02546e+06	8.09243e+06	7.355e+06	6.23691e+06	6.3683e+06	6.1976e+06	754713	3.14929e+06	1.8115e+06
unknown_RT_5.82_mz_675.259	5.821	675.259	+	874526	unknown		18	9430.48	7657.82	7820.66	512509	514378	428916	244913	426736	479409	426754	481273	448670	546923	508906	592077	492386	533674	590303	707607	552040	515913	662697	451087	791382	323839	537771	874526	832294	419421	565735	532871	98997.8	287946	388432
unknown_RT_5.82_mz_752.405	5.823	752.405	+	897395	unknown		29	9214.11	7628.75	12170.1	540674	459817	396125	222219	449525	431989	458067	456214	771248	488206	531246	621930	510582	565825	897395	423367	383860	517444	452132	516257	573833	299661	634273	542650	589765	558646	543763	583424	101899	693351	213580
unknown_RT_5.82_mz_671.268	5.823	671.268	-	346659	unknown		3	4020.2	3107.05	3769.27	291213	248647	218450	121675	201655	203665	179118	268379	216735	248385	225593	346659	258694	307612	249043	249627	153724	221164	184188	226846	239746	191284	280808	285303	249997	187963	169414	239742	32304.7	128063	76382.1
unknown_RT_5.82_mz_681.296	5.824	681.296	-	984861	unknown		8	4046.58	13661.4	3794	336117	302059	378086	156549	435055	414824	328950	337912	595232	310424	380766	527249	308425	334758	609067	305358	167533	435543	342099	322311	756958	270744	436561	456476	310911	984861	530388	275927	86689.5	502696	234866
unknown_RT_5.83_mz_659.286	5.829	659.286	+	707412	unknown		17	9382.81	3926.3	7405.53	670149	555676	315307	288679	329208	401297	345724	559545	328720	359997	457976	707412	463086	463079	439127	367268	393590	541846	493655	352644	528613	342778	511755	642893	673050	322688	415585	644430	131472	237575	142683
unknown_RT_5.84_mz_1331.606	5.835	1331.61	-	168929	unknown		4	4091.27	3161.98	3835.9	168929	101666	60924.7	28468.4	54575.9	72165.1	60611.5	85503.5	85786.3	113225	105043	83552.9	104067	119954	108653	89575.1	32817.8	84723.7	50530.8	94515.9	99465	39939.2	130054	101994	133998	76190.9	78504.3	144904	3880.98	28349.9	9837.16
unknown_RT_5.84_mz_695.358	5.836	695.358	+	7.21496e+06	unknown		41	8819.55	44723.5	88829.2	3.47174e+06	3.08181e+06	3.37582e+06	1.84858e+06	5.90276e+06	3.39868e+06	2.89678e+06	3.79048e+06	6.35663e+06	3.49365e+06	3.84135e+06	4.42583e+06	6.73048e+06	3.82274e+06	7.21496e+06	3.29474e+06	2.25804e+06	4.55001e+06	2.72011e+06	3.61976e+06	3.62648e+06	2.15763e+06	3.87668e+06	4.38682e+06	4.08707e+06	6.44009e+06	3.95689e+06	5.12442e+06	1.31068e+06	4.78789e+06	2.68458e+06
unknown_RT_5.88_mz_738.424	5.876	738.424	+	796836	unknown		8	7503.29	17162.8	4572.75	666331	582635	564456	313274	516078	579261	550279	570538	583245	701993	692547	382046	417597	411824	796836	643969	372699	580290	519227	265682	460395	388794	389368	762457	770935	696683	386805	315764	121013	463970	306060
unknown_RT_5.88_mz_241.217	5.877	241.217	-	475639	unknown		2	8877.96	17045	28599.7	56656.7	51405.1	46706.1	61214.8	331504	97243	35563.1	63755.6	47814.5	43637.1	35201.1	475639	105227	48978.3	79157.2	31508.8	30863.8	90219.6	112099	151059	21836.8	18413.8	48999	312626	121702	56705.2	80757.4	83974.5	6708.76	30942.6	16033.7
unknown_RT_5.88_mz_461.358	5.881	461.358	+	4.55855e+06	unknown		8	13305	29535.6	75054.2	4.04514e+06	4.1857e+06	3.64616e+06	4.25454e+06	4.17766e+06	4.18601e+06	3.78519e+06	3.59969e+06	4.19491e+06	3.81501e+06	3.89898e+06	3.48448e+06	3.56823e+06	3.73722e+06	2.75199e+06	4.55855e+06	3.84403e+06	4.15332e+06	4.0254e+06	3.97806e+06	3.17046e+06	3.84466e+06	3.65714e+06	3.58464e+06	4.06212e+06	4.30832e+06	3.38651e+06	3.04125e+06	976030	3.05341e+06	2.08839e+06
unknown_RT_5.88_mz_425.287	5.882	425.287	+	2.51195e+06	unknown		30	6173.84	23218.5	54473.4	2.27451e+06	2.43267e+06	1.98413e+06	2.31153e+06	2.04473e+06	2.21085e+06	1.95331e+06	2.51195e+06	1.83445e+06	2.15557e+06	1.88222e+06	2.03842e+06	2.0745e+06	2.15273e+06	1.92275e+06	2.48075e+06	1.79869e+06	1.96835e+06	2.29255e+06	2.19268e+06	1.54634e+06	2.07446e+06	2.08275e+06	2.01058e+06	2.21024e+06	1.80096e+06	2.0124e+06	1.81512e+06	432575	1.09761e+06	750012
unknown_RT_5.88_mz_420.331	5.883	420.331	+	6.3791e+07	unknown		27	20845.3	136936	110005	5.98653e+07	4.97431e+07	5.51731e+07	6.02481e+07	5.67466e+07	5.99079e+07	5.74415e+07	5.18029e+07	5.78108e+07	4.79269e+07	5.09578e+07	5.21393e+07	4.90444e+07	5.86022e+07	5.25755e+07	6.3791e+07	5.58205e+07	4.85449e+07	6.04932e+07	5.4895e+07	4.29207e+07	5.05066e+07	4.31212e+07	3.93559e+07	5.37792e+07	5.87974e+07	5.57914e+07	4.79393e+07	6.68964e+06	3.35079e+07	1.78029e+07
unknown_RT_5.88_mz_403.305	5.884	403.305	+	2.20813e+06	unknown		20	6090.43	2699.69	2868.59	2.17083e+06	1.79199e+06	2.00366e+06	2.20813e+06	2.00987e+06	2.19254e+06	1.89388e+06	1.84505e+06	2.0308e+06	1.86421e+06	1.83357e+06	1.88169e+06	1.65048e+06	1.85318e+06	1.92448e+06	2.09789e+06	1.80114e+06	1.8975e+06	2.05743e+06	1.89928e+06	1.42207e+06	1.78723e+06	1.50676e+06	1.68291e+06	1.86079e+06	1.98798e+06	1.86926e+06	1.81635e+06	233509	1.02409e+06	602953
unknown_RT_5.88_mz_724.411	5.884	724.411	+	883995	unknown		12	7270.17	8145.63	10595	381743	802230	706549	336549	668159	311758	654115	737516	466120	500029	380658	883995	747907	808547	429770	541656	463350	685234	735582	771642	572150	471606	420999	870607	737895	665295	802453	576320	95721	338143	387861
unknown_RT_5.89_mz_795.273	5.893	795.273	-	144637	unknown		2	5898.05	3365.02	3943.35	39855.3	50238.9	68921.7	21608.4	71406.5	83654.5	39856.2	39845.2	122475	39018.6	61487.3	84309.5	34435.4	39111.9	67439.3	33685.9	8493.98	76538.7	54206.1	54676	99093	44874.1	53958	25044.7	38524.6	144637	84232.1	31789.7	20357.6	62235.2	57623.1
unknown_RT_5.9_mz_822.631	5.9	822.631	+	381692	unknown		2	4195.72	1927.45	2058.92	179457	211905	381692	219903	166127	152611	165788	224000	72311.7	103566	277620	255417	239700	128163	282184	178895	139329	122294	323237	237531	174875	222854	135010	196900	163438	197784	196560	216504	6293.92	81045.5	35827.9
unknown_RT_5.92_mz_564.344	5.918	564.344	-	132420	unknown		12	2740.78	1563.7	1832.45	113108	85403.6	39725.9	131559	36711.2	70174.3	123114	50786.7	33490	62592.4	51788.4	130702	37558.9	42525.3	132420	53535.1	8909.44	51351.2	101082	100445	74815.2	16982.3	113208	39037.1	30080.5	74475.5	81124.1	98802.6	5743.45	27963.5	13810.4
unknown_RT_5.92_mz_1061.587	5.92	1061.59	+	418139	unknown		2	8213.7	3487.33	3876.74	418139	279264	175200	85497	246095	237861	318650	252552	310643	321232	321615	116167	306524	331734	264225	312454	240936	140403	305865	297947	212736	139765	349189	367303	267728	155703	257100	401925	13290.3	82900.9	124110
unknown_RT_5.92_mz_654.331	5.921	654.331	+	6.62238e+07	unknown		34	15114.5	607091	619534	6.62238e+07	2.84798e+07	2.71537e+07	1.25719e+07	2.78174e+07	2.4718e+07	2.58944e+07	3.10105e+07	3.15972e+07	3.20457e+07	2.82734e+07	3.61091e+07	3.69881e+07	3.47281e+07	3.69322e+07	2.80359e+07	1.73175e+07	3.0014e+07	2.80921e+07	2.69273e+07	3.39567e+07	2.12536e+07	4.12736e+07	3.56154e+07	3.32508e+07	3.12298e+07	3.54452e+07	4.29964e+07	4.41134e+06	20171879	1.13636e+07
unknown_RT_5.93_mz_637.305	5.925	637.305	+	4.50101e+06	unknown		31	6631.28	22249.7	27902.7	3.78702e+06	3.52807e+06	2.88709e+06	1.36152e+06	2.8122e+06	2.71238e+06	2.67979e+06	3.36963e+06	2.87509e+06	3.7445e+06	3.53519e+06	3.9002e+06	4.24406e+06	3.9234e+06	4.18456e+06	3.30374e+06	1.81334e+06	2.89472e+06	2.53388e+06	2.96821e+06	3.28776e+06	2.06271e+06	4.11118e+06	3.93733e+06	3.70992e+06	3.64064e+06	3.7821e+06	4.50101e+06	474696	2.01551e+06	1.19311e+06
unknown_RT_5.93_mz_1056.631	5.926	1056.63	+	3.01092e+06	unknown		30	7310.07	3103.68	3450.25	2.07662e+06	2.3441e+06	1.83824e+06	1.09767e+06	1.77049e+06	1.91045e+06	2.07645e+06	1.76407e+06	2.00217e+06	2.02961e+06	1.83159e+06	2.41157e+06	2.1875e+06	2.04335e+06	1.89518e+06	2.07263e+06	1.34744e+06	2.08516e+06	1.63476e+06	1.61331e+06	1.64411e+06	1.35714e+06	2.15844e+06	2.20339e+06	2.19856e+06	1.89975e+06	2.17684e+06	3.01092e+06	48977.8	1.12297e+06	362218
unknown_RT_5.93_mz_695.312	5.927	695.312	-	1.22079e+07	unknown		33	4073.05	168247	251350	1.08056e+07	8.97371e+06	7.32817e+06	3.94669e+06	7.24176e+06	7.67998e+06	7.74783e+06	8.41856e+06	7.94959e+06	8.65382e+06	8.77746e+06	1.08497e+07	9.13887e+06	9.42253e+06	9.64506e+06	8.79337e+06	5.2177e+06	7.7648e+06	8.26445e+06	8.31299e+06	8.41655e+06	5.73052e+06	1.07115e+07	9.94798e+06	8.97367e+06	8.54628e+06	1.06852e+07	1.22079e+07	909130	4.23104e+06	2.1612e+06
unknown_RT_5.93_mz_671.267	5.929	671.267	-	441784	unknown		30	3592.61	4765.73	4722.93	441784	295951	202406	138685	260489	205524	296586	338053	200773	305902	285575	333502	313997	272472	313973	234183	203486	197588	247776	268396	297575	210378	294650	261589	327261	289539	350083	436708	47669.6	120466	76351.3
unknown_RT_5.93_mz_673.264	5.93	673.264	-	134049	unknown		6	3253.83	1856.41	2175.47	134049	100704	76335	42694.1	74358.1	90985.8	83466	89136.2	64795.2	96228.4	82409.8	92103.5	103463	97161.9	97566.9	94719	60539.7	72578.6	73339.2	83649.3	103323	54912.1	94065.5	95858.8	97895.1	79049.4	102446	131939	5123.44	49056.3	19519.5
unknown_RT_5.93_mz_681.296	5.931	681.296	-	1.24657e+06	unknown		31	3089.25	11061.6	4017.67	483200	387146	448625	199850	559317	549295	331550	385998	703425	356695	491207	723544	363999	404252	644159	376110	229298	620834	423991	374991	844664	348209	644334	457400	329764	1.24657e+06	497949	467714	97715.4	548675	266051
unknown_RT_5.93_mz_1331.61	5.933	1331.61	-	206688	unknown		25	2371.91	1353.25	1585.83	194114	142793	84104	31589.5	121560	95546.2	87712.3	90743.8	121339	115785	94007.8	135171	130427	171303	172865	120879	53179.5	89801.7	107144	77104	138943	71348.6	178803	151595	130043	104822	170662	206688	1792.37	50033.1	13390.1
unknown_RT_5.93_mz_1307.56	5.933	1307.56	-	177345	unknown		10	2775.09	1583.27	1855.39	177345	78153.9	51783.9	29281.4	79903.1	103608	81768.9	73816	51308.2	80994.9	87592.3	91217.1	83421.1	83861.1	87629.6	78097.1	45204.7	17442.5	53451.1	63967.1	83029.8	38778.5	87231.6	96894.7	86200.3	84647.8	101470	71957.1	5085.24	34386.1	11167.7
unknown_RT_5.93_mz_1290.629	5.934	1290.63	+	3.09534e+06	unknown		3	3501.91	1486.82	1652.85	2.26464e+06	1.56427e+06	1.12434e+06	448374	1.4643e+06	1.42025e+06	1.68969e+06	1.29496e+06	1.4694e+06	1.4765e+06	1.71202e+06	1.80975e+06	1.76587e+06	2.07293e+06	2.04849e+06	1.66391e+06	925412	1.42269e+06	1.05809e+06	1.74024e+06	1.798e+06	755132	2.39586e+06	2.19296e+06	1.94862e+06	1.85532e+06	2.19513e+06	3.09534e+06	64774.3	900521	292938
unknown_RT_5.94_mz_695.358	5.937	695.358	+	3.21216e+06	unknown		22	4396.47	33618.2	88829.2	2.28065e+06	2.58441e+06	1.84265e+06	1.12992e+06	2.11971e+06	1.97638e+06	2.21473e+06	2.02983e+06	2.27856e+06	2.37273e+06	2.5428e+06	2.85589e+06	2.505e+06	2.32556e+06	2.86653e+06	2.03879e+06	1.46336e+06	1.63193e+06	1.98723e+06	2.2591e+06	2.03743e+06	1.79114e+06	3.21216e+06	2.63794e+06	2.7289e+06	2.77473e+06	1.02825e+06	1.07095e+06	715241	2.31297e+06	1.58028e+06
unknown_RT_5.98_mz_420.331	5.976	420.331	+	1.63352e+08	unknown		37	15211.9	244679	373846	1.63352e+08	1.14055e+08	1.14378e+08	1.06753e+08	9.61952e+07	9.78521e+07	1.05776e+08	1.08294e+08	9.3475e+07	1.47906e+08	1.12527e+08	109957520	1.29956e+08	1.10094e+08	1.02811e+08	1.0662e+08	9.8876e+07	110446956	9.82519e+07	9.78914e+07	9.09119e+07	1.10216e+08	105582648	1.17477e+08	1.05026e+08	9.9915e+07	1.07642e+08	1.38795e+08	1.91154e+07	6.46517e+07	3.50192e+07
unknown_RT_5.98_mz_461.358	5.977	461.358	+	1.11057e+07	unknown		35	17705.8	41525.8	75054.2	1.11057e+07	6.96452e+06	7.99568e+06	7.41726e+06	6.5158e+06	6.64892e+06	7.52125e+06	6.9285e+06	6.92023e+06	1.06375e+07	6.77944e+06	6.68607e+06	7.19499e+06	9.16321e+06	7.023e+06	7.01915e+06	6.73169e+06	6.81049e+06	6.91587e+06	7.16418e+06	6.88834e+06	7.62396e+06	6.56771e+06	7.10691e+06	7.01883e+06	8.40882e+06	7.14376e+06	7.4857e+06	1.43233e+06	6.32629e+06	3.80492e+06
unknown_RT_5.98_mz_403.305	5.98	403.305	+	4.4021e+06	unknown		31	7923.48	5845.6	8369.44	3.47833e+06	3.80248e+06	3.70992e+06	3.46371e+06	3.17196e+06	3.25417e+06	3.70665e+06	3.49278e+06	3.03071e+06	4.19975e+06	3.62392e+06	3.54388e+06	3.5473e+06	3.61313e+06	3.26865e+06	3.60472e+06	3.18212e+06	3.14906e+06	3.14024e+06	3.2047e+06	2.82016e+06	3.49314e+06	3.53169e+06	3.80159e+06	3.49702e+06	3.41528e+06	3.79607e+06	4.4021e+06	348546	1.97301e+06	1.03285e+06
unknown_RT_5.98_mz_448.362	5.98	448.362	+	974380	unknown		10	7871.21	2846.24	3189.59	460461	621754	864563	598688	609498	631796	698274	648756	707583	629011	631062	596611	446464	407592	685306	974380	448476	809889	598168	505256	650246	710784	653099	488709	461959	439473	616990	535423	130622	419829	287890
unknown_RT_5.98_mz_425.286	5.983	425.286	+	4.01862e+06	unknown		31	8374.83	34074	39826.5	3.80749e+06	3.76518e+06	3.8477e+06	4.01558e+06	3.41078e+06	3.24011e+06	3.94533e+06	3.26781e+06	3.1826e+06	3.56245e+06	3.8247e+06	3.42468e+06	3.65314e+06	3.86272e+06	3.73645e+06	3.72121e+06	3.98461e+06	3.18596e+06	3.61167e+06	3.56661e+06	3.01793e+06	3.90173e+06	3.4088e+06	3.76647e+06	3.94886e+06	3.04097e+06	3.86221e+06	4.01862e+06	642297	2.86481e+06	1.82019e+06
unknown_RT_5.99_mz_441.26	5.987	441.26	+	5.9017e+06	unknown		31	6803.89	19012.7	34484.4	5.72776e+06	5.51281e+06	5.59375e+06	5.773e+06	4.87888e+06	4.47048e+06	5.80851e+06	4.88819e+06	4.59712e+06	5.27935e+06	4.97075e+06	5.41687e+06	5.13286e+06	5.7305e+06	5.19093e+06	5.56765e+06	5.44324e+06	4.31909e+06	5.9017e+06	5.18562e+06	3.77956e+06	5.81398e+06	4.95766e+06	5.10097e+06	5.14831e+06	4.73439e+06	5.75899e+06	5.79317e+06	762226	3.57017e+06	1.87923e+06
unknown_RT_5.99_mz_518.405	5.987	518.405	+	1.41149e+06	unknown		31	10142	9033.55	5399.29	1.21839e+06	1.11532e+06	1.06587e+06	1.21281e+06	1.19589e+06	1.10128e+06	1.16682e+06	1.06429e+06	1.2256e+06	1.01913e+06	1.17306e+06	1.19738e+06	1.06506e+06	1.14608e+06	1.12731e+06	1.1634e+06	1.30621e+06	1.41149e+06	979222	1.06978e+06	924803	1.20856e+06	1.10424e+06	1.0752e+06	1.14381e+06	1.31613e+06	1.21332e+06	1.14022e+06	240388	1.17017e+06	564828
unknown_RT_5.99_mz_822.63	5.987	822.63	+	743321	unknown		13	3737.22	1601.8	1795.03	377850	582520	529511	546093	503558	432674	554591	509724	402676	293503	506483	458060	392688	551924	339577	550690	477542	557791	577634	509324	264977	652938	743321	430454	445727	587253	688112	740044	6893.25	223575	91030.8
unknown_RT_5.99_mz_490.41	5.989	490.41	+	864769	unknown		29	6144.63	4991.65	2489.94	775419	801021	785109	864769	707435	725384	750613	772069	697954	628353	749215	786002	649430	740946	685230	750144	830632	743934	758727	730991	650876	724595	654119	701335	737816	790850	774011	816092	126579	624400	343820
unknown_RT_5.99_mz_443.26	5.99	443.26	+	552313	unknown		6	5954.35	7879.39	8806.42	552313	482736	422741	454005	401156	368663	471906	388941	347476	385741	478346	446205	429451	516472	461112	445739	434660	405158	406814	496800	356538	428369	375776	443373	395775	352220	404316	506139	54460.6	276595	139130
unknown_RT_6.01_mz_279.233	6.009	279.233	-	330313	unknown		7	5449.01	3563.63	7812.2	208569	68161.2	65440.6	75846.3	303387	152809	78778.4	130169	75281.9	58556.4	39369.1	330313	36167	48828.1	55316.8	45116.3	28303.7	123402	63951.3	87657.8	22431.2	27990.9	25688.4	167232	28523.3	81041	95287.5	155620	11516.9	48020.4	26215.6
unknown_RT_6.05_mz_466.328	6.045	466.328	+	415367	unknown		18	8828.1	2861.85	3021.87	192191	179337	203888	202273	179403	319866	391372	354099	355400	287428	72153.5	97974.8	74939	82808	90007.5	346955	285192	386966	415367	378678	66772.7	128107	106894	99239.4	88226.3	222586	265221	306259	12296.9	102002	63178.5
unknown_RT_6.05_mz_464.314	6.049	464.314	-	205985	unknown		17	3923.31	2548.77	3076.76	107868	93719.5	112562	100068	98113.5	161744	205985	183102	185031	150386	45480.3	50058.8	43753	46936.1	45555	172086	145689	169364	203889	201066	50581.7	67001.9	57483.9	67691.3	50919.1	118671	120091	139160	4948.44	64275.8	25733
unknown_RT_6.08_mz_476.357	6.079	476.357	+	175081	unknown		2	16976.6	18038.5	21878.4	8778.57	7972.62	7743.34	9873.54	5334.38	9623.82	8207.9	7433.34	5087.44	6625.93	8707.27	7687.07	7753.35	6554.05	6322.87	11119.8	5472.02	7809.9	11007.1	6414.87	7218.09	7685.9	5038.78	6499.47	6218.96	127331	160636	175081	9526.42	50593.8	31626.5
unknown_RT_6.08_mz_514.315	6.081	514.315	-	101163	unknown		2	3449.45	2249	2673.93	2345.07	2320.93	2207.13	4843.63	4347.42	2175.27	2262.47	2272.02	2223.8	2215.95	5492.96	2528.35	4644.63	2429.23	2342.73	2121.96	2271.43	2233.25	2292.55	4177.16	2233.97	4326.32	2238.42	4799.24	2525.64	78276	77680.4	101163	15269.2	34417.5	20050.4
unknown_RT_6.1_mz_241.217	6.095	241.217	-	167902	unknown		8	3272.79	8555.87	12001.2	38723.3	28564.9	25088.7	36039.6	138060	42014.6	30901.9	33130.9	20166.5	28231.2	33872.5	167902	94981	42104.8	20123.9	29994.6	16960.3	55850.2	58891.9	74901.5	14376.8	10213.1	22020.5	132535	88748.7	32812.3	53087.5	96246.6	11157.7	20217.9	7793.25
unknown_RT_6.12_mz_376.305	6.118	376.305	+	437482	unknown		30	7858.9	2597.22	2622.68	269868	266944	292189	288820	261105	266680	284145	268214	259483	223737	260814	277620	255837	282288	262906	273695	248824	271097	279482	275842	212909	248309	252024	250856	251304	272492	371112	437482	29655.7	140607	82466.9
unknown_RT_6.13_mz_510.391	6.126	510.391	+	267500	unknown		28	29733.2	3624.61	3761.02	88245.6	70072.3	91047.9	87879.5	68399	239533	267500	254865	251998	249579	194077	213049	202727	222070	182412	88368.6	88096.3	110035	138492	125468	180710	197685	184944	222056	206998	181153	197337	264219	9429.52	81588.3	42316.6
unknown_RT_6.14_mz_414.357	6.137	414.357	+	1.03331e+07	unknown		2	54568.4	9609.42	9411.31	13736	5027.55	11185.6	2769.3	11312.1	12933.7	10180.6	3174.09	3337.6	4865.35	5209.44	4838.51	3477.31	8394.49	10274.3	7465.72	8206.89	11935	4339.88	3715.63	3101.47	4917.14	11765.4	4837.98	7498.89	4091.37	7562.76	11552.9	12627.1	7913.91	10414.9
unknown_RT_6.17_mz_468.344	6.167	468.344	+	91526.5	unknown		4	10167.6	6668.21	5158.04	10770	7466.8	5244.19	7549.95	3266.61	90424.1	88939.4	91526.5	84616.5	77018.7	32035.8	26265.9	27901.5	28700.1	26064.6	25564.2	16981.6	25558.2	28459.6	29526.5	25329.8	21996.3	30415.9	34317.5	26326.2	30363.1	50328.3	54530.1	5751.42	17441.4	8012.99
unknown_RT_6.2_mz_498.321	6.198	498.321	-	215769	unknown		4	2234.31	2157.77	2523.1	2229.21	2226.63	2081.46	4479.42	4533.39	4090.96	2259.69	2203.3	2112.74	3995.58	5053.89	2366.76	5086.69	2478.75	2167.01	4475.22	3216.96	2072.1	4732.72	4449.5	2176.15	4551.71	2229.82	3119.7	2254.32	125285	149981	215769	22984.6	70087.7	34428.2
unknown_RT_6.26_mz_279.233	6.256	279.233	-	173247	unknown		2	2018.69	2167.18	4073.51	28173.7	15272.3	10191	15665.6	173247	30742	10763.6	22688.1	13456.9	2969.55	6918.62	162283	13230.5	15485.2	8128.48	7171.74	4825.81	33897.3	15115.7	28870.6	4260.72	6139.4	8691.02	48426.1	15580.9	21495.6	19571.3	34561.3	5883.69	8431.57	4318.3
unknown_RT_6.3_mz_389.291	6.298	389.291	-	1.48729e+06	unknown		27	5411.83	5049.98	37768.2	808766	433331	153277	766442	157361	652100	714638	476878	618704	431193	931475	843824	879627	909336	891516	629666	445150	553696	581243	599031	1.09949e+06	1.05254e+06	1.35713e+06	1.48729e+06	916770	559727	856502	586185	90295.2	314809	183675
unknown_RT_6.33_mz_514.315	6.326	514.315	-	90981.5	unknown		4	1552.13	1437.2	1711.24	1654.52	1647.64	1470.66	1682.84	1630.27	2890.78	1559.37	1643.53	1412.76	1546.72	3754.03	1641.06	1735.19	2821.85	1636.51	1485.03	1594.02	1511.19	1557.45	1681.83	1539.15	1568.13	1648.06	1691.46	2651.51	69170.6	84899.3	90981.5	14764.4	35489.4	21436.1
unknown_RT_6.37_mz_548.318	6.373	548.318	-	563335	unknown		6	2465.23	1901.26	2290.26	2290.32	2289.31	2176.8	2422.18	2237.26	2131.98	2111.59	2158.17	1936.47	2141.76	2307.08	2362.98	2370.18	2375.06	2375.08	2170.55	2177.34	2105.52	2190.85	2331.78	2169.72	2226.85	2199.44	2475.27	2247.81	352505	402058	563335	69362.5	171213	93216.9
unknown_RT_6.43_mz_498.321	6.433	498.321	-	183067	unknown		4	2207.01	1425.79	3809.23	1915.05	1933.89	3273.04	4538.97	1736.09	2298.61	1723.51	3431.08	1554.28	1621.8	2043.52	2094.31	1934.24	1818.34	1978.42	1659.68	1706.38	1674.01	1696.94	1749.6	1744.66	1741.49	1878.61	2094.92	1787.09	138033	156049	183067	27211.1	65637.4	31717.1
unknown_RT_6.47_mz_415.306	6.467	415.306	-	773182	unknown		24	9051.62	16133.5	19668.3	450844	364880	403521	595042	457349	245803	369400	331561	309966	241028	614303	584327	517557	638375	471034	273323	263731	376325	368458	338492	655136	773182	303523	695052	552794	415639	447056	726198	45304.1	208819	150782
unknown_RT_6.48_mz_465.304	6.48	465.304	-	446910	unknown		25	4170.23	2726.49	3323.13	235395	194959	227964	271004	214248	166120	172848	174440	163275	196548	258734	351672	258619	259326	300057	120753	139759	200843	194168	166811	169943	232433	193081	446910	254306	208390	295157	294514	11706.5	95445.9	48063.1
unknown_RT_6.52_mz_598.315	6.523	598.315	-	423722	unknown		6	2051.39	1847.79	2234.5	3358.34	4364.01	2774.64	4873.85	3547.95	3834.68	4464.94	3499.1	3299.13	3176.51	3875.41	3795.34	3767.15	3291.06	4536.42	3625.66	2875.19	3474.44	4055.91	4194.36	3831.13	2569.56	4637.75	3137.53	3043.24	396284	423722	370629	69909.7	201229	106607
unknown_RT_6.53_mz_496.421	6.532	496.421	+	394253	unknown		2	69006.5	35307.5	56568	17316.8	21069.2	394253	4427.92	41019	7615.37	37932.2	11954.9	22878.1	42994.1	16474.5	33574.9	5673.31	23110.1	14998.5	5180.53	6417.34	9676.52	44722.5	81072.5	24836.7	6980.82	71396.2	8249.71	8543.85	27306.2	23045.4	26064.8	5469.81	11637	13659.8
unknown_RT_6.58_mz_452.394	6.58	452.394	+	178597	unknown		2	46516.4	22071.3	26148.9	8024.2	19471	178597	7351.52	13569.2	5969.04	19812.5	8084.83	16126.7	23849.7	15318.2	23681.9	3277.96	17699.7	6987.56	2633.11	6573.58	6376.75	42978.3	74265.1	18239.6	3548.48	55806.2	2764.22	3278	11483.1	7143.32	20056.9	2304.9	5185.75	18136.9
unknown_RT_6.6_mz_548.318	6.598	548.318	-	563298	unknown		5	1465.13	1420.55	1812.62	3712.38	3324.17	2806.71	4265.88	2835.77	2776.43	3672.58	3051.84	2630.9	2902.82	2967.27	4004.27	2704.54	2886.51	4087.34	3087.92	2198.04	2906.42	3332.61	3552.86	2955.24	2425.6	3768.35	2899.89	2809.36	451872	531391	563298	67513.8	225137	84825.9
unknown_RT_6.6_mz_315.254	6.602	315.254	-	137201	unknown		2	8807.36	6070.25	9522.27	109550	89880.4	46981.5	137201	64786.1	88186	106442	87108.9	67790.6	77367.4	60558.8	120990	47788	52004.3	103323	83614.7	37913.5	74371.6	110046	122812	71178.8	42321.8	108067	57853.5	72103.5	93823.6	101808	112006	11635.8	53209.3	23008.9
unknown_RT_6.61_mz_255.233	6.605	255.233	-	1.02302e+07	unknown		31	4954.32	282928	497685	8.32842e+06	8.72877e+06	4.96307e+06	1.02302e+07	5.48146e+06	5.82265e+06	1.02073e+07	5.96639e+06	5.05626e+06	5.97719e+06	5.86575e+06	9.77334e+06	4.70719e+06	4.50126e+06	9.80862e+06	5.77784e+06	2.98186e+06	5.86987e+06	8.20289e+06	7.84018e+06	5.76491e+06	3.0461e+06	9.22733e+06	4.76581e+06	4.84479e+06	7.30017e+06	8.37702e+06	8.91324e+06	944317	3.99634e+06	2.19464e+06
unknown_RT_6.63_mz_408.308	6.632	408.308	+	562084	unknown		3	17352.3	5977.54	6425.19	6660.59	15262.5	11013.8	6542.61	50954.4	6422.2	85729.5	176003	6019.69	22045.7	6410.93	8946.94	362909	85259.2	12255.1	18296	54080.6	6863.85	7203.87	34497.7	6533.3	562084	123102	21272	342489	65435.2	75030.2	77265.4	11415.7	38171.4	13264.8
unknown_RT_6.63_mz_444.379	6.634	444.379	+	1.91455e+06	unknown		8	19436.6	30487.9	26773.7	51799.2	99319.8	43016.8	58334.4	318689	37009.2	363284	975912	48493.9	135577	92588.1	145678	1.60473e+06	416289	76918.4	100858	336284	71726.3	44043.7	271719	10872.6	1.91455e+06	795767	146844	1.75514e+06	335737	471845	505314	72263.9	251366	154749
unknown_RT_6.64_mz_226.18	6.635	226.18	+	549962	unknown		3	17416.4	5999.6	6448.9	10827.9	11123.2	19792.9	9418.21	50433.3	6445.9	70449.9	153323	9591.05	28615.7	21242.2	10579.7	268029	92059	13023.9	15588.8	52593	10453.4	9212.76	34965.8	6557.41	549962	132456	27842.3	300004	67453.5	61152	67123.1	9362.66	53940.8	25927.5
unknown_RT_6.64_mz_209.154	6.636	209.154	+	297783	unknown		2	34788.7	30256.1	33703.4	35458.7	36933.7	6791.39	35952.2	20266.9	6968.63	31848.9	86404.5	33846.7	7255.8	39046.1	39006.4	152106	41276.4	7359.79	41814.7	25470.2	33664	36162.6	18557.7	35495.4	297783	56569.7	7070.33	194501	27590.9	21749.2	33389.2	38205.5	17480.9	40555.8
unknown_RT_6.64_mz_228.196	6.639	228.196	+	1.44976e+06	unknown		9	17167	22648.3	6356.57	6589.46	21728.1	28781.7	22136.7	132219	12640.9	221126	479095	9157.15	45695.2	38499.4	34948.6	911684	265919	22026.8	20691.1	160515	13893.9	30042.4	99261	27023.8	1.44976e+06	395454	63494.4	890945	221777	227679	214166	22373	111695	54057.9
unknown_RT_6.68_mz_518.369	6.682	518.369	+	560912	unknown		30	14558.3	15651.8	29988.6	196862	148986	133237	208573	163495	298662	275360	119578	80657.4	155335	188650	193404	85356.3	267859	220801	560912	201762	209550	313486	554584	77968.4	306506	131578	102045	75695.3	304691	329234	471562	40291	142127	75597.7
unknown_RT_6.68_mz_559.396	6.682	559.396	+	289363	unknown		22	8578.38	7557.19	10006	100297	76184	93717.2	122715	90832.3	136938	155667	56580.1	56840.6	106991	106379	106734	51425.8	119887	96386.9	289363	82161.4	100391	155065	247790	70738.3	122530	103695	59989.8	51981.6	151837	180794	285050	10370.8	79277.7	34815.5
unknown_RT_6.68_mz_539.298	6.683	539.298	+	61887.5	unknown		2	7720.22	2554.5	2858.63	26369.9	17521.7	12413.1	30060.8	15207.2	40885.2	42503.3	9207.01	5931.8	18867.3	21613.3	26257.1	4263.23	29476.1	18909	60731.5	23580.6	21768.2	45536.1	61887.5	10142.4	26708.9	13240.3	12400.3	3953	31825.9	46699.9	51691	2525.86	13001.9	8108.97
unknown_RT_6.7_mz_648.311	6.703	648.311	-	306849	unknown		4	3419	2505.92	2864.18	7309.78	6351.38	5465.3	7495.77	6413.44	5474.75	7232.61	5384.83	4819.54	4535.68	5771.4	7482.21	5391.61	5696.86	6298.69	5507.29	4247.95	5301.53	5820.84	6057.05	5451.15	4228.28	6618.9	6153.8	4778.59	196513	259122	306849	32066.9	89573.3	40410.2
unknown_RT_6.73_mz_465.303	6.726	465.303	-	308759	unknown		26	3320.06	2126.87	2660.77	229117	198325	229804	234333	211322	185507	202193	190854	178649	171888	220735	298244	227505	243552	228836	115153	115721	178411	170912	177615	156815	197325	174930	303878	235789	200540	232159	308759	12951.2	89921.1	50379.8
unknown_RT_6.74_mz_598.315	6.744	598.315	-	608183	unknown		6	2449.28	1569.04	1991.82	5458.4	5402.82	4211.92	5811.11	4419.5	4318.61	6722.48	4070.25	4250.99	3419.8	4488.18	6104.95	4077.06	4594.74	6065.9	4133.4	3071.74	4166.73	4794.04	5584.7	4085.85	3076.88	5978.97	4178.08	4089.43	496436	574052	608183	75980.5	218834	102380
unknown_RT_6.76_mz_337.236	6.756	337.236	-	299282	unknown		22	3766.99	3558.75	14011.1	209238	197221	124994	232130	157490	132274	287982	163857	113223	153850	141186	206165	146156	140375	259700	169252	78110.5	136555	179883	234494	122892	85314.1	235872	151158	136843	115256	203721	299282	12528.7	71540.3	47021
unknown_RT_6.76_mz_587.507	6.757	587.507	-	74441.1	unknown		2	4359.43	5527.02	8251.98	44167.5	39977	34915.2	67287.7	46648.6	49872.1	71959.3	42492.7	43460	51784.1	41516.7	53003	32397.2	33586.9	74441.1	53742.8	24565.4	48346.9	65816.6	51173.9	43486	22540	45020.2	29164.5	19144.7	48871.8	63065.4	50186.8	6630.73	29795.7	14518.5
unknown_RT_6.76_mz_315.254	6.758	315.254	-	189980	unknown		7	4134.72	7244.65	13372	102386	97239.4	65117.4	168364	84150.3	74190.4	160068	95035.1	57745.6	63382.2	74721.4	118476	61327.2	72111.6	189980	71816	33590.1	76695.5	111786	144329	69464.7	45384.5	124973	65585.5	66279.4	94817.3	116469	187624	17856.7	44382.6	29204.2
unknown_RT_6.76_mz_255.233	6.759	255.233	-	1.39358e+07	unknown		32	4031.33	228394	952509	1.02596e+07	9.89017e+06	5.28615e+06	1.32512e+07	6.33693e+06	7.13692e+06	1.15918e+07	6.5137e+06	5.92542e+06	7.4572e+06	6.19298e+06	1.14482e+07	6.4543e+06	6.25276e+06	1.17652e+07	7.69063e+06	3.22755e+06	8.01253e+06	9.04288e+06	1.00769e+07	6.00598e+06	4.44054e+06	9.39752e+06	7.4112e+06	6.67157e+06	8.80571e+06	1.05538e+07	1.39358e+07	1.20355e+06	4.72928e+06	2.44256e+06
unknown_RT_6.76_mz_511.472	6.759	511.472	-	236484	unknown		18	2921.11	1871.3	2375.53	167849	154492	87398	234491	93978.7	92482.2	236484	109354	72984.4	118131	117147	221865	72633.9	71606.3	234081	113868	36349.7	98114	195975	231828	84104.5	34263.5	183500	65874.5	77289.9	158144	200776	223150	5320.97	49278.9	16081.1
unknown_RT_6.78_mz_654.376	6.776	654.376	+	79006.1	unknown		5	5697	1944.02	1969.81	79006.1	48150.7	22959.1	35300.1	5729.51	28676.1	51591.6	31447.3	29106.6	29796.2	27806.9	39105	26629.9	26098.6	63292.7	32228.5	10624.6	39238.5	34403.8	47524.3	21106.4	11688.6	56620.5	34540.5	26632.1	51339.6	63305.7	61283.5	1891.06	20974.3	3358.06
unknown_RT_6.8_mz_281.248	6.797	281.248	-	1.11691e+06	unknown		22	6364.35	22101.5	24763.5	755048	593790	646849	752229	1.11691e+06	485685	414522	490282	356596	322691	215300	997157	186317	308684	348390	283652	234900	428404	316449	372646	160666	264068	239875	542182	188185	442530	525038	544221	49709.8	258962	134247
unknown_RT_6.8_mz_449.348	6.801	449.348	-	206058	unknown		10	3266.11	2435.04	2990.4	7611.03	7275.93	6867.43	9522.42	5593.33	82641.5	125093	92091.6	85166.2	83544.3	6387.94	9462.15	6340.51	6131.95	7854.83	151158	144754	167728	206058	188973	52181.8	61678.7	57099.2	63261.5	6466	56414.5	74257.9	122198	3118.34	20554.9	6807.15
unknown_RT_6.86_mz_244.19	6.862	244.19	+	707127	unknown		10	14366.6	8908.48	13517.4	15163.2	7887.37	4696.57	12764.3	104812	14051.7	109003	224625	15251.4	19281.1	10916.4	14253.6	295223	109162	11321.7	18495.1	56103.6	4249.32	11856	54181.1	4054.44	707127	177306	17877.4	387220	80215.3	106537	121189	4484.08	41145.4	23362.4
unknown_RT_6.86_mz_228.196	6.864	228.196	+	939416	unknown		12	13272.1	16988.2	14966.7	19010.1	16227.8	9187.93	14912.7	126077	16784.9	171535	262597	12790.3	34838	20353.7	20375.6	501083	209892	13836.3	11624.2	114384	4800.68	3980.01	93785.7	14005.8	939416	244137	29224.7	625264	162257	178674	182781	20633.4	58813.2	25833.1
unknown_RT_6.87_mz_444.379	6.868	444.379	+	988357	unknown		11	10924.7	12729.6	7807.12	3222.4	23530.4	28591.9	3722.23	181223	19203.8	210800	476672	4955.76	58556.8	29364.8	31386	988357	309612	14608.7	20104.2	171871	11620.2	14346.3	127542	8132.79	903340	553856	56787.8	794485	236006	209659	334455	10905.7	146796	67806.9
unknown_RT_6.87_mz_386.326	6.87	386.326	+	254157	unknown		3	18289.6	6398.76	5762.32	6769.31	13232	8000.76	4929.31	49551.6	4604.52	36861.2	89155.7	6108.56	11625.5	9748.77	11226.6	121246	70447.5	18595	6367.04	34270.9	7062.93	4113.31	12444	5175.96	254157	53227.4	5912.7	114407	28712.7	27402.3	51252.9	5682.69	18427.9	13895
unknown_RT_6.87_mz_408.308	6.872	408.308	+	280390	unknown		4	8686.87	3000.72	2923.81	2626.94	8335.59	5469.63	2520.18	30354.5	4354.29	36429.9	82610.4	2536.5	8301.51	7338.04	7574.51	141230	71510.7	4547.3	4500.24	18763.7	5164.57	2549.56	37905.1	2542.71	280390	59343.2	11675.6	127770	33765	51276	55353.6	2791.77	11267.6	7455.06
unknown_RT_6.87_mz_501.427	6.874	501.427	+	127547	unknown		2	9138.07	3156.58	3075.68	2763.38	2531.14	2727.24	2651.08	12770.5	2826.41	12564.5	40646.8	5972.89	5605.41	5916.12	3273.68	60512	27532.1	2675.37	2767.33	8275.74	2796.4	2681.98	9961.41	2674.78	127547	41642.1	2833.71	88412.3	22192.9	21141.6	22041.9	2936.78	11520	8663.74
unknown_RT_6.88_mz_655.335	6.883	655.335	+	222066	unknown		2	9414.61	8243.53	5695	56199	36136.9	32268.2	20948.5	31072.1	113241	29512.6	40300.4	128895	58306.8	135184	50389	44636.1	43322.7	51828.4	28171	20721.4	131964	39899.5	36339	49114.7	21602.3	132280	52382.1	40534.2	52925.3	194194	222066	23792.1	28246	50825.9
unknown_RT_6.91_mz_648.311	6.912	648.311	-	210145	unknown		4	1590.82	1409.42	1828.01	1797.99	1707	1677.41	1746.24	1819.5	1655.34	1632.92	1639	1607.55	1587.03	1682.57	1637.67	1779.42	1747.71	1596.46	1577.27	1655.32	1554.75	1573.43	1691.87	1541.46	1576.83	1696.02	1601.49	1703.81	166518	189478	210145	30795.8	84575.1	37341.5
unknown_RT_6.95_mz_281.248	6.951	281.248	-	2.00895e+06	unknown		30	3649	52377	88083.4	1.35584e+06	1.2157e+06	1.07629e+06	1.17034e+06	2.00895e+06	850667	580758	853465	522307	720518	482272	1.77761e+06	565755	555045	564914	331003	391274	855306	666921	854635	213579	296234	348862	921898	297513	886458	937400	1.34838e+06	35175.3	342581	179341
unknown_RT_6.96_mz_434.384	6.955	434.384	+	72710.6	unknown		3	8535.4	3069.21	3430.65	3150.18	3039.16	3042.05	2932.24	5919.72	12621.3	20660.2	11978.6	12923.4	16361.9	3284.38	3017.41	3242.72	3194.45	3167.87	58500.9	47193.1	61906.5	64902.9	72710.6	26773.8	32626.4	28909.1	34669.5	3267.38	22610	33100.5	42015.6	3144.88	7862.69	3004.72
unknown_RT_6.96_mz_654.331	6.959	654.331	+	678069	unknown		32	32579.6	17182.2	25847.6	414122	324614	251054	228543	244883	282736	302301	271314	298574	286467	456066	450082	350738	348383	387256	307552	166849	304315	291789	391402	331067	261969	597110	343783	362551	429990	479573	678069	51007.5	216395	140303
unknown_RT_6.96_mz_473.282	6.961	473.282	-	108987	unknown		4	2908.55	12478.7	13631.4	104111	33623.4	37650.3	50662.8	36962.3	53161	57249	65726.8	33805.6	53131.2	35706.2	67694.7	76160.4	45364.7	85836.2	60586	41720.6	61644.6	50976.9	41988.9	59015.6	37818	58177.9	63848.7	64832.4	71686.8	84156.1	108987	20172.9	21576.3	23379.5
unknown_RT_6.97_mz_695.312	6.966	695.312	-	163031	unknown		18	2352.71	2298	5155.27	73916.2	59974.7	56456.1	47826.4	51734	45135.6	55974.3	56067.8	47575	63445.8	98072	68484.9	74287.1	58965.7	75478.1	54104.4	34424.4	57119.9	62445.1	56303.8	57979.6	40191.3	79263.4	126151	81093.8	60077.8	99979.7	163031	14773.6	38980.7	22973.1
unknown_RT_6.97_mz_695.359	6.968	695.359	+	177479	unknown		27	6785.97	2440.14	2727.5	133195	84629.7	60113	53824.3	73002.3	72412.8	75444.9	81737.2	87433.2	82261.9	103374	121971	103040	108045	113720	93664.6	45674.9	84346.3	81397.9	85163.9	98316.4	49254.4	138637	102745	93828.5	141304	137173	177479	15976.5	57583.6	42963.9
unknown_RT_7.22_mz_269.249	7.22	269.249	-	454793	unknown		3	7785.39	6515.08	11359.8	69217.5	131016	109209	125291	301922	169937	74775.1	134232	88420	71085	100439	454793	98672.4	62619.2	128329	75974.1	29643.1	99562.4	106313	137886	80091.7	43019.6	87775.8	253405	119476	179236	116732	123011	12879.6	85075	16954
unknown_RT_7.26_mz_270.315	7.263	270.315	+	1.95236e+06	unknown		7	10370.1	8289.21	7541.33	71929.7	10916.5	16167.8	13843.6	56810.4	7907.5	14424.5	12827.2	24124.5	15688.2	23485.4	22618.6	9533.35	10786.3	26129.4	10252.5	11710.6	39461.4	40056.1	41160.6	48476.5	21681.6	35173.3	35971.6	14916	1.7798e+06	1.8696e+06	1.95236e+06	294976	890486	386831
unknown_RT_7.27_mz_742.445	7.273	742.445	-	126656	unknown		14	2570.83	2329.68	2901.82	67634.5	58341.9	57263.6	85300.7	23162.7	88990.4	98807.9	66812.9	49990.9	58605.9	65833.6	126656	30133.3	47783.7	114168	48764.8	3035.34	30484.5	70673.8	75359.8	80751.3	11641.8	97967.7	44138.6	22486.4	53555.2	64137.6	84434.7	2562.3	28430	11556.2
unknown_RT_7.28_mz_748.305	7.278	748.305	-	107311	unknown		3	1539.24	1541.95	1920.64	1884.37	1924.22	1850.28	1839.87	1721.03	1898.78	2049.99	1955.18	1795.37	1833.21	1867.04	1806.14	1833.03	1792.66	1911.46	1848.95	2009.02	1848.77	1763.95	1965.46	1923.66	1687.83	1918.3	1894.93	1873.35	88059.6	101862	107311	12806.1	39678.5	20173.2
unknown_RT_7.42_mz_269.249	7.415	269.249	-	179236	unknown		16	4339.8	26724.3	9885.32	69217.5	48208.9	109209	125291	83984.3	48084.3	74775.1	42371.6	32633	74772.8	39783.5	113918	116098	46149.9	128329	75974.1	27309.7	99562.4	106313	137886	38542.9	27301.4	87775.8	110261	119476	179236	116732	123011	10956.3	27897	12508.2
unknown_RT_7.58_mz_884.543	7.581	884.543	+	1.83917e+06	unknown		2	10599.3	4764.9	5135.25	1.69823e+06	1.62456e+06	1.83917e+06	1.68539e+06	1.57747e+06	504995	551758	231237	506980	466037	366418	321605	304511	343497	335661	772991	1.01088e+06	869239	967960	868910	476194	536031	478811	550360	313513	811472	893471	324918	93360.4	450145	237574
unknown_RT_7.68_mz_417.322	7.675	417.322	-	1.60958e+06	unknown		31	4183.92	40618.1	72528.8	907309	705452	534024	1.39314e+06	674938	564417	772899	731299	630441	589765	1.15037e+06	918069	1.08053e+06	621145	1.14398e+06	564258	585588	341505	782401	660992	1.09852e+06	617229	1.60958e+06	1.10697e+06	550100	850488	877073	1.04577e+06	30602.4	256993	274628
unknown_RT_7.78_mz_889.499	7.777	889.499	+	281910	unknown		18	6252.28	2979.78	3234.6	281910	224420	248713	199047	226594	69438.4	75071.4	91937	61881	60295.7	38649.7	32129.2	35824.3	44043.2	35914.1	108129	92684.5	158493	85206.4	106912	52050.5	82251.8	50883.3	66832.2	37594.4	119243	123419	140037	10089.2	76705.7	22245.3
unknown_RT_7.78_mz_947.505	7.78	947.505	-	88339.8	unknown		3	2476.41	2697.83	3273.1	78282.4	67398.2	88339.8	61262.7	75190.6	15225.8	14387.5	13343.2	9846.7	20289.5	10024.9	14224	16106.4	15588	5661.18	23701.8	18834.2	27725.6	33773.2	32184.6	11746.9	9695.26	14340.6	13479.3	12685	25410	33345.2	41541.1	2755.15	11562.1	5715.92
unknown_RT_7.78_mz_865.502	7.783	865.502	-	3.24046e+06	unknown		31	2661.68	2899.67	3517.98	3.03951e+06	2.37682e+06	3.24046e+06	2.64612e+06	2.21915e+06	727840	873817	1.03979e+06	768898	615257	491941	576300	469437	479304	474483	1.2026e+06	1.08009e+06	1.22219e+06	1.32577e+06	1.33902e+06	727611	814675	876820	775447	481375	1.2355e+06	1.28584e+06	1.38868e+06	105761	554325	386861
unknown_RT_7.78_mz_905.472	7.784	905.472	+	172530	unknown		8	5979.89	2849.96	3093.68	131979	147632	116924	91233.5	172530	26196.5	34228.5	42680	36310.3	32626	27463.2	20078.8	24615.5	27768.3	19035.4	61080.9	59476	51878.9	70146.2	68203.8	36306.6	41696.2	29911.4	45744.1	24225.8	100625	58202.7	80261.7	3250.99	29255.2	16215.3
unknown_RT_7.79_mz_884.543	7.791	884.543	+	3.4192e+06	unknown		31	8778.09	4183.56	4541.32	2.89672e+06	2.85251e+06	3.01226e+06	3.4192e+06	2.8776e+06	1.01229e+06	1.05494e+06	991305	865194	762606	545764	677377	661974	570594	754289	1.18212e+06	1.31673e+06	1.7601e+06	2.27192e+06	2.00573e+06	820712	829552	730162	632616	542582	1.78392e+06	1.76081e+06	1.64748e+06	118863	706805	401080
unknown_RT_7.8_mz_867.516	7.799	867.516	+	115770	unknown		2	7181.75	3422.76	3691.64	72901.6	78761.6	115770	80102.7	81478.8	44394.7	33862.9	17568.1	33365.4	13232.2	14942.6	24746.4	19305.7	14387.2	24406.3	23015	30000.4	35577.8	40458.3	35628.6	18750.3	23128.9	21393.4	18958.9	11979.4	38324.9	28842.2	41523.7	4270.81	33649.8	10275.2
unknown_RT_7.82_mz_430.244	7.815	430.244	+	827467	unknown		2	16891.1	15449.7	18814	570398	499648	684216	309675	90229.7	522137	329461	537415	534762	462532	696407	66066.3	731138	827467	189051	478051	503130	89872.3	386651	197284	457859	689435	473875	734482	718927	521370	570115	607770	33459.7	278476	141739
unknown_RT_7.85_mz_765.472	7.846	765.472	-	65649.8	unknown		2	1944.18	2083.46	2504.34	27269.6	27172	30873.6	31459	19770.7	37011.2	53026	45235.9	39898.9	32970.4	2744.26	2450.14	4427.06	2621.34	6120.88	45733	37824.7	56553.5	65649.8	61844.7	5191.57	6857.69	16542.6	8386.6	2638.71	24622.1	31655.6	34756.1	2308.69	10406.3	6028
unknown_RT_7.85_mz_886.555	7.854	886.555	+	1.0172e+06	unknown		13	9943.87	5290.92	5391.41	751055	1.0172e+06	770646	989736	726339	319752	224880	318006	342579	292672	71020.1	168725	120957	162081	140910	534272	432963	560950	728670	620940	171044	210193	272108	229313	119080	422262	361972	365272	13267.6	262338	110456
unknown_RT_7.87_mz_506.384	7.869	506.384	+	797413	unknown		27	9982.37	7188.74	16211.7	551785	481758	582056	371649	562644	571571	389743	245593	537079	536099	686449	518461	757611	797413	494088	437499	539704	549790	422636	545183	584974	638349	565247	600343	675026	639800	586391	648695	127748	465441	261113
unknown_RT_7.87_mz_413.266	7.87	413.266	+	1.66616e+06	unknown		30	14667	32955.9	43774	1.23646e+06	969835	1.19812e+06	821234	1.24065e+06	1.18464e+06	314807	1.16368e+06	842605	1.10548e+06	1.48707e+06	1.20002e+06	1.51107e+06	1.62732e+06	997122	1.05351e+06	1.1709e+06	862323	917526	347694	874488	1.35725e+06	1.14796e+06	1.66616e+06	1.4978e+06	1.01419e+06	1.18286e+06	1.33036e+06	133650	656623	403957
unknown_RT_7.87_mz_478.388	7.871	478.388	+	400952	unknown		10	21245.5	5136.7	8084.37	283292	235581	336061	176331	346182	240428	178874	287795	302684	227619	289315	234267	360529	400952	221041	235731	275707	280848	190484	220695	271510	378457	213379	314268	375326	316826	281804	265893	49073.8	190445	106846
unknown_RT_7.87_mz_436.341	7.871	436.341	+	254036	unknown		4	8778.83	4671.03	4834.89	126810	131951	254036	65083.3	220999	195382	60694.2	145164	194449	100230	204107	195727	173860	163732	194457	154398	94338.5	184451	73189.3	130296	167398	244092	125634	183330	137338	150298	175189	134474	25309.5	87889.7	59715.9
unknown_RT_7.87_mz_391.284	7.873	391.284	+	2.29733e+07	unknown		33	100065	719618	246432	2.02357e+07	1.85364e+07	2.19447e+07	1.88574e+07	1.63572e+07	1.80197e+07	1.79133e+07	1.74694e+07	1.68723e+07	1.52339e+07	2.15762e+07	2.05514e+07	2.01214e+07	2.29733e+07	2.06143e+07	1.6297e+07	1.4544e+07	1.66817e+07	1.85919e+07	1.85103e+07	1.61399e+07	2.0875e+07	1.83033e+07	2.21127e+07	1.99373e+07	2.05278e+07	2.08607e+07	2.22564e+07	3.14365e+06	9.83607e+06	5.29944e+06
unknown_RT_7.88_mz_429.24	7.875	429.24	+	3.04637e+06	unknown		32	24756.8	32033.6	23827.6	1.78685e+06	1.62453e+06	2.19596e+06	1.46224e+06	2.34155e+06	1.81099e+06	1.27353e+06	2.21075e+06	1.70476e+06	1.89858e+06	2.71198e+06	1.92512e+06	2.82506e+06	3.04637e+06	2.21431e+06	1.88461e+06	1.60743e+06	1.77864e+06	1.34042e+06	2.08093e+06	1.81485e+06	2.1959e+06	1.89129e+06	2.78038e+06	2.83939e+06	1.57131e+06	2.68521e+06	2.50891e+06	248908	1.07558e+06	617470
unknown_RT_7.88_mz_798.587	7.875	798.587	+	811133	unknown		26	6904.68	3673.84	3743.61	527850	436629	750611	399494	579014	373453	337779	426908	304963	321740	675580	519263	653999	811133	557287	367361	241510	393458	425798	507699	440310	694670	538024	698295	707316	681098	536073	746387	5334.62	188901	40329.9
unknown_RT_7.88_mz_449.337	7.875	449.337	+	746127	unknown		21	53269.1	20193.2	4787.02	532981	482524	560023	303319	576400	489126	360397	178581	584242	354051	540084	418102	746127	729468	475908	526912	453224	479402	368812	456907	451757	681351	466067	614995	626261	576268	486826	500998	95553.4	356969	212576
unknown_RT_7.88_mz_492.404	7.875	492.404	+	319059	unknown		8	8906.85	4739.15	4905.39	150705	159241	160266	66901.5	251518	188651	155764	215944	193416	146448	233458	188042	279077	319059	186768	171682	184086	181584	108221	154579	194387	269522	142460	280335	274041	198989	173765	199532	20867.8	110444	73966.7
unknown_RT_7.88_mz_638.337	7.876	638.337	+	5.55461e+07	unknown		33	7268.2	3867.26	4002.92	1.98331e+07	1.92063e+07	9.7725e+06	5.55461e+07	6.16496e+06	1.19898e+07	4.20702e+07	4.40234e+06	8.27717e+06	9.67628e+06	7.36727e+06	2.17525e+07	4.24798e+06	3.49887e+06	2.63597e+07	1.40581e+07	2.77606e+06	1.12902e+07	3.39038e+07	2.68836e+07	5.3773e+06	2.57352e+06	2.3952e+07	4.36327e+06	3.57863e+06	1.64474e+07	1.84439e+07	1.97147e+07	955349	6.41536e+06	3.80433e+06
unknown_RT_7.88_mz_1028.614	7.876	1028.61	+	2.59115e+06	unknown		30	6289.2	3346.35	3409.9	1.04148e+06	923641	597298	2.59115e+06	259687	857244	1.79556e+06	360733	364975	456022	427574	1.16274e+06	263780	223560	1.50279e+06	867495	88099.5	728220	1.68688e+06	1.642e+06	472911	153528	1.51453e+06	221335	217963	866226	993865	1.399e+06	4859.09	272582	52082.5
unknown_RT_7.88_mz_819.516	7.876	819.516	+	966294	unknown		26	7152.93	3805.93	3939.44	468767	354295	575130	151439	636613	425555	164679	398847	599395	436674	711857	365437	842642	966294	457679	425761	364873	395954	246881	433530	348527	833196	509862	961128	832504	498515	519624	744777	14446.8	243237	51388.7
unknown_RT_7.88_mz_803.544	7.877	803.544	+	772740	unknown		22	7503.43	3992.42	4132.47	362140	317331	509390	185772	349708	339198	161611	334371	328394	400700	387224	384781	602287	726401	421861	288126	364181	368823	197624	297978	430277	480776	370426	772740	590697	322965	423797	477980	5797.22	155253	57511.9
unknown_RT_7.88_mz_666.368	7.878	666.368	+	668345	unknown		12	7968.54	4239.89	4388.62	250632	348817	201128	648542	144934	278081	668345	183343	192937	143792	175891	390895	48864.3	20348	478243	287371	26699	270977	659682	467869	282037	23666.8	385610	68365.1	41976.4	287734	379404	190051	23381.9	142648	89241.3
unknown_RT_7.88_mz_1258.641	7.879	1258.64	+	5.1116e+06	unknown		15	6004.44	3194.84	3255.51	538918	545304	90181.2	5.1116e+06	55273.4	319726	3.54884e+06	124347	71253.3	92009.5	60992.3	781699	15603.6	15332.6	1.22157e+06	382677	11205.7	178886	2.32777e+06	1.52654e+06	258313	14380.6	980895	14748.4	14972.3	284489	550012	764733	4639.09	78016.3	16785.7
unknown_RT_7.88_mz_679.364	7.88	679.364	+	1.57807e+07	unknown		32	7986.86	4249.64	4398.71	6.17689e+06	6.96485e+06	3.07101e+06	1.57807e+07	2.14288e+06	4.62415e+06	1.15455e+07	3.52031e+06	2.86735e+06	3.27005e+06	2.58031e+06	6.47277e+06	1.66983e+06	1.35005e+06	9.18307e+06	5.10673e+06	1.07398e+06	4.47574e+06	1.16317e+07	7.5176e+06	4.07149e+06	893766	7.07265e+06	1.50722e+06	1.34818e+06	5.42063e+06	6.57723e+06	6.6005e+06	662137	2.95477e+06	2.02283e+06
unknown_RT_7.88_mz_722.43	7.88	722.43	+	1.78083e+06	unknown		26	7707.46	4100.98	4244.84	1.05439e+06	801616	466441	1.78083e+06	318924	589351	1.20234e+06	508961	447490	501203	351966	837602	191771	205795	916044	558460	115418	452381	1.3037e+06	949106	548979	134402	1.00024e+06	310388	167831	853482	825999	881278	57470.6	490994	233003
unknown_RT_7.88_mz_752.443	7.88	752.443	+	690966	unknown		20	8498.19	4521.71	4680.33	377038	297573	193355	690966	91490.2	295661	409337	177057	153591	174057	163050	409243	41561.2	49521.5	410505	273893	33153.5	199133	603126	435194	244056	87111.2	343532	60811.6	52965.3	396637	310274	330829	17140.6	272627	131884
unknown_RT_7.88_mz_621.31	7.881	621.31	+	8.64426e+06	unknown		32	6861.22	3650.71	3778.77	3.19926e+06	3.65313e+06	1.53568e+06	8.64426e+06	923579	2.06949e+06	7.1009e+06	1.78291e+06	1.14813e+06	1.29288e+06	1.66521e+06	3.99218e+06	548812	694527	4.14234e+06	3.22624e+06	361585	2.10739e+06	6.25601e+06	3.87579e+06	2.18154e+06	369956	3.631e+06	654607	751037	2.38911e+06	3.48604e+06	3.54105e+06	170757	1.10071e+06	701270
unknown_RT_7.88_mz_708.415	7.881	708.415	+	2.38571e+06	unknown		31	7482.33	3981.19	4120.85	1.25238e+06	1.09598e+06	536498	2.38571e+06	387195	711590	1.90724e+06	589042	544153	493723	446100	1.39518e+06	291289	225475	1.21738e+06	789432	147425	687584	1.50303e+06	1.28127e+06	693069	209425	1.40807e+06	323785	213307	945514	1.17236e+06	1.13648e+06	101440	615427	353950
unknown_RT_7.88_mz_659.266	7.881	659.266	+	1.63893e+06	unknown		26	7698.11	4096	4239.69	781327	931603	408595	1.63893e+06	221316	581076	1.39661e+06	558274	364443	341333	370583	912527	219395	216438	883827	568461	125696	582125	1.16262e+06	818116	597087	122637	828135	229894	222713	589218	797035	827007	57915.3	431536	212919
unknown_RT_7.88_mz_1033.572	7.881	1033.57	+	502222	unknown		14	6666.05	3546.87	3671.29	331403	222520	113482	502222	49648.2	197754	368745	120898	110114	142476	147733	340851	42107.5	87105.7	289973	176869	33297.2	186665	325013	317594	150422	46521.6	302144	49865.2	95269.9	186977	283455	267280	5150.26	101732	45000.2
unknown_RT_7.88_mz_736.411	7.882	736.411	+	2.20371e+06	unknown		31	8258.49	4394.17	4548.31	1.20629e+06	1.12505e+06	747342	2.20371e+06	434193	900853	1.40749e+06	588528	529272	608241	643061	1.23339e+06	281515	257669	1.36426e+06	1.12925e+06	201641	772654	1.80335e+06	1.41722e+06	896494	261819	1.58716e+06	226031	294918	1.17177e+06	1.24528e+06	1.18408e+06	120761	646715	356546
unknown_RT_7.88_mz_643.292	7.882	643.292	+	1.03418e+06	unknown		20	7255.45	3860.47	3995.9	565525	472028	209544	1.03418e+06	128238	384128	740360	239381	220014	249392	223517	440940	69744.9	85214.1	561435	331064	61840	368518	343072	512854	223049	32144.2	470348	111845	57272.6	319176	392917	409806	26790.9	180925	131816
unknown_RT_7.88_mz_1299.664	7.882	1299.66	+	400881	unknown		2	6645.2	3535.77	3659.81	84368.5	48525.8	20574.4	400881	16658.1	23082.7	316189	21640.6	17459.1	49920.4	22648.3	83218.7	17268.7	16968.8	181969	95954.7	12401.6	42511	175231	210398	71526.6	15915.3	107922	16322.3	16570	125342	63351.9	68880.9	5134.15	31744.4	8881.38
unknown_RT_7.88_mz_679.317	7.882	679.317	-	309859	unknown		17	2796.74	3154.91	3602.54	124975	114012	45363.1	270314	27426.1	84690.9	309859	67755.9	36226.9	70082.7	61388	135860	22232	14184.5	194886	79324.4	10558.1	111373	164198	140813	59715.9	11180.8	175980	27480.2	19890.6	111781	96765.2	120043	3369.03	45539.3	13622.5
unknown_RT_7.88_mz_1049.541	7.884	1049.54	+	403065	unknown		9	5920.85	3101.73	3260.87	269469	254307	119494	350167	32991.5	174228	403065	123901	89776	119530	71589.6	360957	49156.5	46276	306371	179536	31999.8	111907	311674	273481	124996	40328.8	194613	41929	30279.2	166552	255564	218778	4574.5	80844.9	20498.6
unknown_RT_7.9_mz_903.57	7.903	903.57	-	94315	unknown		2	2030.13	2332.17	2651.35	35955.4	35668	11652.9	94315	6814.5	20105.2	85811.5	8320.93	3476.2	9613.33	12019.6	47897.5	3463.11	6217.59	61053.1	25575.7	3165.93	16383.8	47514.9	45444.3	10473.7	3079.35	45534.9	6045.83	3149.72	20176.5	22966.1	9873.17	2490.44	8940.46	2644.47
unknown_RT_7.93_mz_423.327	7.931	423.327	-	1.53613e+06	unknown		33	6092	3051.62	3820.27	776027	706110	309983	1.53613e+06	366326	533978	1.20368e+06	507686	331004	294238	480759	804860	156633	226892	1.43073e+06	417259	113976	714232	536612	1.08726e+06	514441	119517	643890	227203	133448	719119	759488	789932	50166.8	228054	95678
unknown_RT_7.94_mz_283.264	7.941	283.264	-	1.08033e+07	unknown		30	7830.58	674765	747696	9.44839e+06	8.40068e+06	5.71858e+06	1.08033e+07	6.48144e+06	6.48014e+06	9.7551e+06	6.63073e+06	5.89297e+06	5.94106e+06	6.78203e+06	9.46345e+06	5.7369e+06	5.95984e+06	1.02139e+07	7.20922e+06	4.30434e+06	6.64846e+06	8.09778e+06	9.04049e+06	5.80105e+06	4.64944e+06	1.01866e+07	5.84054e+06	5.43901e+06	7.98268e+06	9.03723e+06	8.43118e+06	2.44587e+06	4.57837e+06	2.84964e+06
unknown_RT_7.94_mz_343.285	7.941	343.285	-	133102	unknown		2	4460.34	18190.3	22885.4	117592	66997.7	39693.3	131518	81553	79111.9	114084	106616	69985.4	72885	99333.1	95920.7	67274.4	57911.5	116093	65063.8	30196.8	67817.1	86230.8	97057.5	70702	38545.9	133102	47077.6	48372.2	98278.3	101404	104157	18763.1	52353.5	21399.7
unknown_RT_7.96_mz_388.342	7.958	388.342	+	287874	unknown		26	10304.5	7022.66	7116.7	272933	256565	258800	248280	280434	280517	214551	214271	259221	219448	286930	215106	211346	270202	193840	281160	225208	222938	280812	209337	206489	208566	215028	257172	228931	241151	265933	287874	21909.5	122602	53719.1
unknown_RT_7.96_mz_371.315	7.959	371.315	+	386429	unknown		26	10229.9	10950.9	16527.2	357074	342929	354001	333686	325815	348504	343065	328734	315118	244711	385849	346508	306581	352224	311762	362836	343011	314533	300604	277563	278683	287670	300208	355379	316153	346827	337726	386429	27693.6	171623	74823
unknown_RT_7.98_mz_810.528	7.982	810.528	+	662441	unknown		10	8820.04	4346.38	4540.78	211942	305677	319009	314009	271188	166627	114025	196229	196781	406929	27333.6	15434.5	20350.8	18057.9	23199.7	225189	233557	254873	373244	662441	28900.4	35995	35581.2	36344.3	17700.6	175796	219607	223594	8898.83	83272.2	23450
unknown_RT_7.98_mz_791.487	7.983	791.487	-	417655	unknown		11	4238.29	4211.12	5388.47	359463	285979	211149	306773	302341	165305	209588	207356	241954	159206	21245	24716.6	28270.7	27064.8	21017.4	273219	271589	341460	367877	417655	35020.3	45900.3	27949.8	39312.8	22806.5	165629	226143	224611	15815.3	78010.6	30007
unknown_RT_8.07_mz_886.559	8.065	886.559	+	621231	unknown		28	7815.23	3358.45	3449.27	606223	478751	596799	250296	621231	249607	291543	124307	198955	207144	174530	168829	115230	147764	96147.5	391272	257883	376305	313269	398818	104322	255869	138924	207438	141836	138187	266781	271252	17703.6	177473	55794.4
unknown_RT_8.07_mz_891.513	8.066	891.513	+	82149.6	unknown		2	6846.81	2942.29	3021.86	82149.6	65594.2	67347.1	74707.2	53378.5	20541	21432	18265.6	15993.7	14931.4	17555.9	18350.4	10663.4	8402.76	16411.3	29991.1	27651.7	49947.9	43457	58902.7	13810.5	20099.2	15052.4	16839.4	12658.5	31454.4	34850.1	38276.2	2695.26	14633.5	5724.11
unknown_RT_8.08_mz_283.264	8.078	283.264	-	2.69367e+07	unknown		32	10445.1	117779	349846	1.35695e+07	1.01397e+07	7.93334e+06	1.73293e+07	1.12237e+07	8.40261e+06	1.63328e+07	1.08881e+07	1.01584e+07	1.20481e+07	9.64612e+06	1.42549e+07	1.0877e+07	9.72158e+06	1.70084e+07	1.09574e+07	5.55597e+06	8.9379e+06	1.36904e+07	1.39901e+07	1.05806e+07	6.01263e+06	1.56166e+07	9.68516e+06	7.52529e+06	1.15355e+07	1.63642e+07	2.69367e+07	1.90086e+06	8.78328e+06	6.30677e+06
unknown_RT_8.08_mz_567.536	8.078	567.536	-	496657	unknown		29	3651.41	2325.44	7287.76	322992	242645	129226	368530	170692	180982	315122	185793	141981	177733	163038	340608	127444	140320	384142	187288	67289.4	184749	221281	248439	147073	88919.9	314784	140507	131892	267148	338308	496657	6129.06	100460	29985.5
unknown_RT_8.08_mz_365.267	8.078	365.267	-	387359	unknown		29	26632.6	4730.02	7176.62	331660	216604	130384	370538	148192	181915	277478	191541	134020	257972	181114	280696	162945	160865	302658	218304	108355	154870	206885	275074	134860	103394	251170	170101	243755	178960	312325	387359	11227.5	93878.3	38852.6
unknown_RT_8.08_mz_381.241	8.079	381.241	-	154721	unknown		6	4125.38	2627.29	7761.47	116015	90025.3	49777.8	136321	58130.9	78472.5	112891	79209	49496.3	75971.2	74637.5	100647	68579.2	70575.9	127531	69850.3	34839.7	76750.1	86171.3	106072	54072.3	44622.8	122397	66319.5	69041.9	63771.2	120371	154721	5859.44	31598.7	11759.5
unknown_RT_8.08_mz_343.285	8.08	343.285	-	210480	unknown		22	5053.43	8041.19	16823.5	139147	129853	82718.7	210480	78218.8	126907	160682	101997	103537	119493	126962	171780	91391	106097	185747	120763	44020.6	107901	142378	129083	97417.7	70405.8	172843	86119.6	123777	134085	203518	197743	13485	62773.3	25138.2
unknown_RT_8.1_mz_441.354	8.102	441.354	+	93029.1	unknown		5	10004.2	3327.07	3474.08	3417.29	3502.13	8350.44	6664.38	3214.11	51581.9	57969.1	46505.8	45378.1	29931	6734.81	3269.98	6069.7	3386.08	6644.42	53695.1	58351.7	69900.2	83219.8	93029.1	43355.1	64627.5	48385.6	60214.1	3302.84	36995.7	51044.9	53972.1	3170.5	14221.2	3095.98
unknown_RT_8.1_mz_436.399	8.103	436.399	+	131461	unknown		16	20101.7	3568.68	3726.37	6151.48	6131.52	7516.94	5425.09	7555.09	62212	68479.3	65450.4	63844.2	47945.6	6408.47	6376.43	7056.1	6206.82	3426.15	94259.1	89265.7	119253	131461	126644	62582.1	69025.7	70716.6	71607.7	5860.69	79610	63518.1	94312.9	3400.74	32848	6848.94
unknown_RT_8.16_mz_338.341	8.155	338.341	+	181811	unknown		29	11702.2	3959.9	4052.37	122142	119787	125085	118760	113494	125486	123741	116755	127629	100827	118997	115829	110282	138839	116496	171415	116010	111513	172920	112241	101931	130237	121659	116781	130462	115841	135558	181811	12722.1	64334.8	39951.9
unknown_RT_8.17_mz_309.28	8.166	309.28	-	218176	unknown		5	10742.2	5099.11	6386.57	143832	81941.1	91992.5	102998	161335	63760.8	55953.6	66388.4	46245.6	50104.8	65287.7	218176	79305.9	92089.9	81896.6	24743.9	34090	57952.6	44975.4	53780.8	57240.4	75715.8	60883.2	98362	91494.4	75859.6	98430.9	114420	5605.76	38365.8	9875.99
unknown_RT_8.26_mz_740.28	8.259	740.28	-	1.16076e+06	unknown		5	7529.41	5877.48	7402.27	5821.76	5873.69	5638.54	5569.79	5585.27	5906.75	5537.4	5891.87	5771.66	5906.57	5725.01	5661.82	5970.37	6192.93	5319.02	5940.46	6239.81	5682.99	5595.91	5824.39	5625.89	6075.99	5715.58	5757.11	5981.91	777271	1.05765e+06	1.16076e+06	220516	568009	318892
unknown_RT_8.32_mz_476.327	8.32	476.327	+	126951	unknown		3	10360.8	4192.6	4555.16	3873.6	3858.7	3817.08	3659.1	3779.33	3726.05	3621.2	3758.94	3756.6	3804.06	3842.35	3593.28	3836.72	4039.16	3811.12	3761.44	4102.36	3822.44	3598.43	7857.3	3914.21	3762.87	3752.36	3862.86	4165.91	117391	126951	90798.4	9750.73	50853.6	19370.1
unknown_RT_8.38_mz_886.56	8.376	886.56	+	123392	unknown		6	11156.3	3432.12	3650.69	110835	71822.9	121547	123392	96662.4	22045.6	29701.3	19262.1	12462.9	17202.7	19665.6	18980.3	17245.6	35316.4	24987.1	33334.4	40013.9	48924.4	55736.7	52564.3	32426.8	38982.1	38062.1	42821	12943	39719.6	31224.8	62964.5	3215.74	27923.9	17246.2
unknown_RT_8.38_mz_867.518	8.377	867.518	-	87718.4	unknown		4	1726.7	2267.56	2786.49	72458.4	46571.5	87718.4	83884.6	63881.5	16594.6	21682.9	11078.7	9301.2	14973.3	22560.4	18333.1	15540.3	25856.8	16731.5	33122.5	27328	36291.1	35011.2	35991	29660	33000.1	28123.5	28608.6	14859.6	33068.3	33108.4	32250.6	2373.38	20409.8	11904.8
unknown_RT_8.44_mz_782.291	8.443	782.291	-	386854	unknown		4	5128.97	5819.94	7282.88	6672.53	6771.78	6216.29	6419.01	6254.44	6121.37	6642.5	6302	5914.35	6495.04	6541.72	6076.64	6662.5	6515.55	5954.8	6705.45	6969.09	5931.3	6339.84	6318.63	6312.02	6046.9	6484.14	6377.81	6477.51	386854	373206	354508	61247.2	182747	101537
unknown_RT_8.51_mz_740.28	8.51	740.28	-	407901	unknown		5	1995.81	2626.65	3276.74	3080	3125.81	2869.4	2875.99	2749.95	2852.45	3066.14	2935.94	2767.38	2998.07	2918.65	2843.21	3040.58	2946.14	2741.49	3095.19	3145.18	2730.09	2926.43	2966.7	2913.59	2791.21	2891.97	2944.24	2989.98	227822	351663	407901	34466.7	166450	33725.6
unknown_RT_8.51_mz_540.426	8.511	540.426	+	150096	unknown		4	9962.92	38724.1	37527.1	3007.52	3069.52	3105.93	2977.62	2902.78	3118.05	2993.43	2908.04	2883.42	3110.62	3256.38	2964.27	3155.84	3119.35	3125.05	3104.34	3148.16	3045.2	3073.44	2970.01	3394.54	3541.61	3259.74	3821.76	3099.54	120053	120712	150096	10869.5	58822	22910.7
unknown_RT_8.52_mz_800.302	8.519	800.302	-	56386	unknown		2	1717.73	2303.9	2934.85	2758.63	2712.66	2492.86	2575.9	2463.02	2554.83	2746.22	2629.6	2478.63	2685.25	2614.11	2546.55	2723.33	2638.74	2455.44	2772.24	2817.01	2445.23	2621.09	2657.15	2609.58	2499.97	2590.22	2637.03	2678	16668.9	53950.6	56386	5427.98	7187.57	5418.98
unknown_RT_8.53_mz_501.441	8.529	501.441	+	330045	unknown		7	13019.7	4353.35	4544.29	3930.27	4011.3	4058.88	3965.5	3856.03	4074.73	4005.43	4138.74	3953.9	4086.14	52618.5	55667.5	47627.2	48231.3	47643.3	4071.31	4191.4	4055.95	4016.43	4090.05	247831	330045	266477	320362	47641.5	76429.8	77365.7	79091.8	4177.17	34149.2	9614.65
unknown_RT_8.53_mz_460.414	8.53	460.414	+	1.03982e+06	unknown		15	12550.9	4196.6	4380.67	3788.76	3866.87	3912.74	3822.72	10244.9	3928.01	3861.21	3989.72	3811.53	3939.01	142909	178953	164652	179930	202296	3924.72	4040.48	3909.91	3871.81	3942.78	883712	1.03982e+06	971232	1.03215e+06	182031	246571	250551	286390	12135.5	115718	71295.5
unknown_RT_8.53_mz_425.377	8.53	425.377	+	137413	unknown		3	12585.2	4208.07	4392.63	3799.11	3877.43	3923.42	3833.16	3727.34	3938.74	3871.76	4000.62	3821.94	3949.77	14024.7	10971.9	9339.49	12156.9	11391.7	3935.44	4051.52	3920.59	3882.39	3953.55	94359.5	137413	103229	120942	19414.9	19540.8	17109.4	23126.2	4037.76	10648.5	7202.02
unknown_RT_8.58_mz_983.034	8.583	983.034	-	230298	unknown		5	2827.99	4153.41	5023.61	4943.56	5045.63	4548.75	4963.82	7361.18	4779.37	5174.3	4886.53	4608.83	5174.3	4891.19	4493.72	4827.79	4907.61	4395.56	4995.14	4932.18	4535.54	5190.25	4914.14	4474.87	4575.14	4850.3	8677.71	4980.05	149834	169285	225961	30444.2	75775.9	43044.4
unknown_RT_8.64_mz_580.339	8.64	580.339	-	359444	unknown		27	1443.76	2176.97	2740.35	262218	220032	123526	243154	120804	163885	212493	238951	133939	170644	162820	246849	65700.6	128944	242420	170708	59130.8	171177	226895	237340	191835	42618.4	237291	109728	68051.5	167598	213244	359444	14994.2	81078.8	47835.3
unknown_RT_8.65_mz_379.3	8.649	379.3	+	112546	unknown		6	7857.13	3842.03	4135.9	10231.4	6311.91	11710.3	9628.91	12469.7	9178.11	4882.37	11076.2	4222.17	4080.05	112546	97848.7	88649.8	106059	95865.6	9907.31	11065.6	8896.38	7912.47	7810.81	39715.3	54621.1	39742.8	57778.6	96740.8	35351.9	38364.6	40610.8	3690.56	10180.9	7561.73
unknown_RT_8.72_mz_819.519	8.72	819.519	-	1.1386e+06	unknown		3	3358.83	4596.68	5825.54	1.02679e+06	956340	1.1386e+06	1.00654e+06	939754	420323	479513	391153	421084	374474	170092	72691.6	109705	148818	41161.1	748893	671513	868377	918107	933621	201594	235495	139100	238523	117546	387856	535843	491732	53897.1	276126	141194
unknown_RT_8.75_mz_675.676	8.745	675.676	+	208957	unknown		3	7201.29	4110.44	4332.61	6655.43	6384.41	5631.31	7069.33	5245.26	5774.9	6829.12	9890.92	5252.49	5565.67	5517.39	6438.54	192329	4970.63	6428.1	5621.94	75216.5	5756.73	6962.8	6582.21	5991.95	23262.5	6454.38	4996.29	208957	6008.61	6144.4	6956.93	4176.82	5323.91	4249.83
unknown_RT_8.75_mz_338.341	8.749	338.341	+	387128	unknown		5	80976	5350.32	5819.77	8663	8310.23	10719.5	9201.75	12238.1	7516.87	15403.6	72074.3	6836.87	13054.6	7181.67	8380.69	377149	39674.3	8367.09	11877	212133	7493.22	9063.09	8567.69	7799.39	138688	11053.6	7316.39	387128	39027.5	42876.3	46393.3	5436.73	26110.3	18917.3
unknown_RT_8.76_mz_346.177	8.759	346.177	-	975329	unknown		19	2199.1	2997.38	3655.22	598149	736658	299570	975329	205080	384030	829208	362194	259342	320720	270902	644209	166378	183550	651042	380800	62969	294154	681258	708366	417034	106304	659728	185908	185359	434144	457911	496284	31127.7	216317	113429
unknown_RT_8.76_mz_842.578	8.76	842.578	+	1.0849e+06	unknown		28	7906.28	4317.62	4756.76	847375	804447	320624	1.05586e+06	259816	581807	1.08067e+06	411612	350685	399819	489222	918578	183876	284806	1.0849e+06	432851	66630.1	528431	819933	836295	695358	127004	935760	298224	178095	548777	593702	610162	65555	329726	216371
unknown_RT_8.76_mz_801.553	8.761	801.553	+	5.79691e+06	unknown		31	7655.01	4180.4	4549.39	3.67969e+06	3.08292e+06	1.74807e+06	5.79691e+06	1.85584e+06	2.59321e+06	5.56729e+06	2.22817e+06	1.73859e+06	2.19636e+06	2.39864e+06	4.70381e+06	1.4771e+06	1.32218e+06	5.51292e+06	2.30493e+06	554591	2.66861e+06	4.36385e+06	5.46357e+06	3.09557e+06	762558	4.7752e+06	1.50676e+06	1.24049e+06	3.40986e+06	3.28453e+06	3.50662e+06	367164	1.67792e+06	915437
unknown_RT_8.76_mz_822.482	8.761	822.482	+	758985	unknown		29	7371.26	4025.44	4380.76	455641	126167	249438	642902	183812	384711	728877	274365	259036	311681	360669	637914	235371	195280	758985	333793	45901	357010	499759	666636	374046	108537	644330	182948	245554	365776	454542	428257	49826.1	260427	140320
unknown_RT_8.76_mz_564.344	8.762	564.344	-	5.44518e+06	unknown		31	2098.56	2860.35	3488.12	4.39494e+06	3.69863e+06	2.15955e+06	5.44518e+06	1.19267e+06	2.49108e+06	4.52902e+06	2.46439e+06	1.61322e+06	2.21643e+06	2.06313e+06	5.26338e+06	1.49554e+06	1.18385e+06	5.40786e+06	2.44472e+06	572321	2.10174e+06	4.4432e+06	4.47486e+06	2.83465e+06	872497	4.82266e+06	1.15549e+06	1.3708e+06	3.00741e+06	3.21971e+06	3.56555e+06	320454	1.44192e+06	818031
unknown_RT_8.8_mz_793.503	8.804	793.503	-	642593	unknown		21	2012.3	2969.45	3518.09	309526	268410	268678	286585	280119	584048	580896	642593	428030	495723	56762.1	42958.1	38435.5	55647.7	45942.4	426630	460899	481059	580416	508574	82967.8	91342	85602.1	87370	45476.2	327453	323826	392615	21422.7	162449	75265.2
unknown_RT_8.81_mz_812.543	8.805	812.543	+	640835	unknown		19	7740.35	4066.25	4300.39	294220	182772	283088	205014	171298	551255	640835	571898	507829	418974	40501.7	44917.8	47711	39990.9	38871.4	450310	381799	551524	599806	565215	62094.3	118792	67080.7	128825	42635.1	320391	332314	368541	17237.9	164980	64773.5
unknown_RT_8.81_mz_740.28	8.813	740.28	-	142802	unknown		3	2055.26	3032.85	3593.2	6642.23	5964.36	4990.4	7467.44	4532.64	5713.31	7036.48	5342.58	4570.93	5644.83	4523.09	6307.43	5043.59	4599.92	6671.04	5352.73	4859.89	5121.56	6770.2	6547.74	5503.16	4267.93	6454.45	4675.31	4784.43	111046	129587	142802	10607.6	52997.7	23968.9
unknown_RT_8.81_mz_800.302	8.813	800.302	-	99282.3	unknown		2	1914.38	2824.96	3346.89	6186.92	5555.52	4648.32	6955.57	4221.94	5321.68	6554.15	4976.36	4257.6	5257.89	4213.04	5875.07	4697.87	4284.61	6213.75	4985.81	4526.76	4770.49	6306.12	6098.91	5125.94	3975.38	6012.01	4354.83	4456.47	77068.8	54544.8	99282.3	10835.9	18331.5	7662.02
unknown_RT_8.91_mz_843.514	8.913	843.514	+	225436	unknown		18	9656.5	4752.26	5074.66	215002	202856	218418	205972	225436	108350	117684	66910.4	114455	88693	18004.4	24339.3	14032.4	21717.9	19684.5	164563	152450	201920	169853	203141	32334.7	51642.3	31084.4	37584.6	16617.8	116360	117371	113919	14395.1	62609.1	30862.1
unknown_RT_8.91_mz_859.487	8.913	859.487	+	154152	unknown		11	10546.3	5190.16	5542.27	141871	150749	154152	149886	110439	60436.8	78127.6	71805.2	59164.7	52995.2	14665	7305.94	15512	16387.6	6265.19	110403	85867	133216	123690	130564	14651	11788.5	35698.1	21664.9	13036.6	63787.2	87949.8	106069	5390.61	26488.7	10984.6
unknown_RT_8.92_mz_819.519	8.915	819.519	-	2.44264e+06	unknown		31	2317.73	3439.26	4077.5	2.44264e+06	2.02474e+06	2.23288e+06	2.02013e+06	2.08114e+06	1.02696e+06	1.13467e+06	1.14145e+06	1.01842e+06	1.00249e+06	325286	270868	261418	295930	288688	1.45173e+06	1.4828e+06	1.72822e+06	1.98028e+06	2.15609e+06	391528	504771	411796	449725	303707	1.19999e+06	1.24791e+06	1.4915e+06	101654	624270	317169
unknown_RT_8.92_mz_838.559	8.915	838.559	+	2.02261e+06	unknown		31	10009.3	4925.86	5260.05	1.94165e+06	1.85951e+06	2.02261e+06	1.91953e+06	1.99617e+06	988717	1.06874e+06	1.12798e+06	994564	929037	281496	301420	275029	251063	286820	1.5279e+06	1.47432e+06	1.61798e+06	1.75484e+06	1.81772e+06	345018	454478	441783	471723	273552	1.13976e+06	1.29579e+06	1.65116e+06	101466	646556	327797
unknown_RT_8.92_mz_821.533	8.915	821.533	+	135784	unknown		6	9835.2	4840.2	5168.57	117720	95711.5	135784	108414	86547.4	46717.4	38220.5	51376.8	45773	45994.2	7437.16	5726.79	13464.2	17725.4	12558.6	61923.4	61309.6	73811.3	90235.7	84246.8	19512.2	10712	11410.6	10916.8	11160.4	60316	56622	62159.3	10010.6	14608.8	6543.31
unknown_RT_8.93_mz_846.35	8.926	846.35	+	853318	unknown		6	18564.3	9136.04	10424.4	11549.2	11179	12940	10968.9	11297.1	10412.2	9396.49	10039	9500.38	9838.41	9223.03	8581.71	9494.68	9692.97	9171.02	10651.2	10866.6	11566.6	10786.4	10566.3	8816.76	9986.48	9096.34	9986.45	9520.22	749453	840713	853318	116629	379595	138778
unknown_RT_8.93_mz_805.323	8.932	805.323	+	544407	unknown		2	17062.2	8396.82	9580.97	10614.7	10274.5	11893	10081.3	10383	9569.76	8636.19	9226.7	8731.68	9042.36	8476.77	7887.34	8617.65	8908.68	8428.97	9789.41	9987.33	10630.7	9913.66	9711.39	8103.37	9178.44	8360.33	9178.42	8749.91	539284	544407	429057	61425.2	281273	96253.7
unknown_RT_8.93_mz_846.303	8.933	846.303	-	1.06847e+06	unknown		5	3490.55	5179.59	6140.79	7524.12	7611.37	8401.79	7529.75	7470.52	6367.4	6461.81	6606.28	6196.45	6444.84	5522.1	5154.99	6180.76	6137.34	5313.61	7015.6	7712.33	7020.95	7516.53	7038.3	5345.98	6001.49	5467.01	14371.2	5977.82	376976	1.06847e+06	1.06366e+06	125525	146000	185523
unknown_RT_8.94_mz_788.297	8.938	788.297	+	1.63722e+06	unknown		7	16760.3	8248.27	9411.48	14463.5	10092.7	11682.6	9903	10199.4	9400.46	8483.41	9063.48	8577.21	8882.4	8326.81	7747.81	8465.2	8751.08	8279.86	9616.23	9810.65	10442.7	9738.28	9539.59	7960.02	9016.07	8212.44	12854.5	8595.12	1.52642e+06	1.63722e+06	1.6236e+06	190002	733838	327674
unknown_RT_8.94_mz_848.319	8.94	848.319	-	622317	unknown		3	2773.62	4115.74	4735.11	5978.72	6048.05	6676.13	5983.2	5936.13	5059.59	5134.61	5249.41	4923.75	5121.12	4341.32	3969.06	4911.28	4876.78	4139.75	5574.65	6128.28	5578.9	5972.69	5592.69	4247.96	4768.83	4344.13	11419.5	4750.03	412993	514760	622317	62218.4	183732	88697.3
unknown_RT_8.98_mz_864.314	8.981	864.314	-	454184	unknown		6	1820.25	2837.44	3557.06	3717.29	3675.85	4358.46	4319.44	3417.49	3572.75	3417.38	3657.01	3244.93	3623.51	3047.57	2862.56	3339.16	3459.4	2979.99	3457.03	4075.93	4096.84	4062.11	3652.51	3119.47	3403.06	3123.53	8201.36	3488.16	204444	306544	454184	46720.2	111269	57278.5
unknown_RT_9.08_mz_738.528	9.076	738.528	+	177197	unknown		8	10709.9	5894.95	6121.15	17704.2	21247.1	23866.8	23113.3	20435.9	105257	101351	114958	113370	94270.4	5992.24	5241.33	5959.77	6032.66	5515.88	131258	101961	139718	177197	142561	5659.32	12311.1	9410.46	14022.2	5845.29	60338.2	51675.3	83211	5676.98	18350	17087.3
unknown_RT_9.12_mz_795.518	9.123	795.518	-	140968	unknown		4	2413	3170.39	3944.05	61181.9	27865.9	74913.9	18324.5	12001.1	83586	103861	112114	100710	64289.7	11986.4	3389.13	7572.62	3810.61	10788.6	95515.9	103116	74486	90986.6	140968	8626.51	14723.7	19098.1	8595.83	8697.97	78017.4	47436.1	70194.2	3513.21	19105.7	8940.54
unknown_RT_9.12_mz_814.56	9.123	814.56	+	109330	unknown		6	7847.41	4473.38	4586.54	58527.3	43734.6	61633.6	28689.7	45779.2	71274.6	70804.8	105562	98756.3	69877.4	8733.99	3977.38	4522.56	4597.45	10002.4	61432.3	67071.2	109330	103374	63507.2	7903.6	11543.8	4144.69	13578.7	4661.69	40622.2	74835.8	60297.7	4233.92	11907.5	14219.2
unknown_RT_9.23_mz_821.534	9.232	821.534	-	347781	unknown		12	1936.16	2849.43	3557.58	121864	183172	154708	231390	96011.8	117190	67105.9	154798	136689	134667	20136.9	18348.3	22936.1	18496.4	17899.2	210013	254089	158781	347781	205187	24540.8	26458.5	23575.3	30162.5	18246.7	108152	93151.6	134871	11281.3	34634.7	25661.5
unknown_RT_9.23_mz_840.575	9.232	840.575	+	286519	unknown		14	9457.69	4842.61	5320.08	131649	170440	132265	182060	205755	63241.1	171715	81097.2	151648	126690	18384.3	14659.1	13747.2	19069.7	39494.3	227169	191687	286519	268670	270319	30644.9	28862.4	34131.7	43796.4	17359	129613	150543	187298	11802.2	58162.8	20399.8
unknown_RT_9.25_mz_768.312	9.251	768.312	-	6.63623e+06	unknown		6	4516.54	6381.54	8001.5	15532.1	7754.8	7668.92	7769.39	19263.9	7554.57	7432.35	7815.47	7271.59	7755.85	7905.34	7604.92	8681.2	8670.37	7546.95	7742.92	8366.39	7194.45	7428.51	7834.15	7424.13	8191.5	7964.93	8330.71	8683.08	6.63623e+06	6.33297e+06	5.34254e+06	894676	2.35043e+06	1.6275e+06
unknown_RT_9.31_mz_881.518	9.311	881.518	-	182768	unknown		21	1483.56	2124.21	2593.53	56275	47137	53310.2	47226.5	43513.1	51187	55281.5	47085.2	49126	39998.4	161470	143675	143854	166520	147646	46283	48586.6	68794.6	78215.9	62895.6	152561	163165	132925	182768	138665	110101	113928	129358	6228.23	51957	22403.5
unknown_RT_9.32_mz_598.315	9.324	598.315	-	135556	unknown		4	1695.95	2420.52	2955.31	2740.71	2946.92	2875.08	2951.57	2776.07	2870.83	2824.38	2846.67	2655.71	2930.68	6173.77	2889.96	3298.96	3444.76	2908.27	2877.76	3179.33	2743.59	2772.89	2944.59	2821.26	3112.87	3026.77	3296.65	3299.67	135556	129215	134606	12446.8	47274.3	21643.9
unknown_RT_9.4_mz_907.534	9.398	907.534	-	453652	unknown		25	1625.5	2406.28	3143.89	185677	193369	198858	209417	187841	63664.8	55009.4	76093	65364.9	39927.9	394755	401549	412470	453652	391844	70612.2	49744.4	85939.2	78345	80063	307310	331325	294988	355516	373616	228666	272048	303296	15918.6	103786	53321.2
unknown_RT_9.41_mz_568.354	9.408	568.354	+	230764	unknown		23	9587.42	4486.14	4756.58	185488	159589	70890	134098	75396.2	117672	176731	109933	101143	96197.5	108727	177750	119073	72854.5	225608	112666	27537.2	121380	120478	181234	165096	34699	230764	137807	113314	164470	167501	176472	14245.7	86312.5	28212.9
unknown_RT_9.41_mz_609.381	9.411	609.381	+	153512	unknown		21	8932.31	4179.6	4431.56	106435	99444.4	49477.9	72310.1	50967	77568.8	92122.6	69729.7	54671.9	58782.4	76624.1	132820	81958.4	54396.2	148656	80706.2	16368.1	65319.9	80979.9	113890	99109.2	30196.2	153512	81841.5	61396.9	101941	106904	115500	8853.92	48037	21055.4
unknown_RT_9.41_mz_551.327	9.411	551.327	+	94829.5	unknown		3	9256.9	4331.49	4592.6	59217.4	55466.2	24415.3	39525.6	26966.9	35672.2	57714.2	47037.2	35919.9	37040.2	35664.6	69700.5	33227.4	20609.1	94829.5	44629.3	8166.5	50297.7	40117.3	60622.5	49436.2	16154.4	87764.1	42058.9	38974.8	53487.2	63358.8	65423.1	8635	24002.6	8376.82
unknown_RT_9.44_mz_366.373	9.437	366.373	+	146559	unknown		26	9340.08	4352.3	4717.79	133635	106574	118482	102801	125558	102001	114921	115255	106660	102374	107814	120804	106048	104188	98620	128015	83392.6	123764	133299	104723	97258.6	98628.6	85695.4	108980	97029.7	121960	132237	146559	11232.7	63326.3	26188.9
unknown_RT_9.46_mz_311.295	9.464	311.295	-	335855	unknown		29	4039.09	13724.6	12656.6	233768	183790	205606	231554	179524	163812	186762	132959	157108	175775	205764	295203	208239	196412	224524	184603	199376	162489	178149	215101	152773	226012	250299	204253	164375	229095	269780	335855	15793.4	144479	38105.5
unknown_RT_9.48_mz_754.295	9.478	754.295	-	171913	unknown		11	2642.12	11409.2	12901.3	171913	33747.4	39198.1	22759.7	80263.4	18182.5	66979.8	29705.4	41350.6	29985	72121.6	42210	41706.6	11135.7	44450.4	26493.3	22837.8	51911.8	82857	94177.6	106388	75885.7	63023.3	30487.8	34485.7	116570	99874.5	113253	9753.61	27584.3	21084.9
unknown_RT_9.48_mz_808.512	9.482	808.512	+	1.24771e+06	unknown		29	20922.2	7352.71	7898.41	755856	777169	704868	786913	658392	886806	933501	922375	810630	759520	787016	720609	520277	736013	704567	942615	975130	1.1441e+06	1.24771e+06	1.20817e+06	530394	726130	607058	791816	842621	811861	959283	925530	58657.2	410343	191027
unknown_RT_9.48_mz_806.498	9.484	806.498	-	936244	unknown		14	7572.97	5018.85	6045.13	530076	409729	588092	583822	475977	594615	695349	563875	589882	420769	532078	518077	769491	572395	476892	876827	612095	831233	905407	800128	827540	639406	565741	601257	482419	817895	873715	936244	39371.1	398048	149348
unknown_RT_9.51_mz_407.295	9.514	407.295	-	1.20195e+06	unknown		8	4371.01	238610	386786	4046.3	3996.53	4146.66	4042.5	4024.76	3699.88	3567.19	3677.05	3552.32	3711.54	4759.34	4669.03	4958.35	5064.48	4544.82	3825.65	3961.94	3792.84	3783.48	3954.73	4176.07	4811.31	4304.17	4639.04	5059.31	773302	1.08748e+06	1.20195e+06	62230.6	340688	175501
unknown_RT_9.54_mz_768.311	9.536	768.311	-	3.02015e+06	unknown		7	8345.97	3211.27	3746.27	8918.46	4430.37	4596.8	4481.34	4461.66	3833.35	3954.43	4055.81	3937.94	3958.25	5275.98	5030.47	5496.61	5614.25	5038.18	4240.95	4392.03	4170.63	4194.19	4170.97	4629.4	5333.6	4771.41	11170.8	5608.52	2.12847e+06	2.62723e+06	3.02015e+06	384775	1.16455e+06	489593
unknown_RT_9.54_mz_548.318	9.536	548.318	-	242088	unknown		4	8408.46	3235.31	3774.32	4519.13	4463.55	4631.22	4514.89	4495.07	3862.05	3984.04	4086.18	3967.43	3987.89	5315.49	5068.14	5537.76	5656.29	5075.9	4272.7	4424.92	4201.86	4225.6	4202.2	4664.07	5373.54	4807.14	5181.13	5650.52	156025	218105	242088	29399	107245	44044
unknown_RT_9.57_mz_834.528	9.572	834.528	+	985455	unknown		30	25732.6	9068.15	9149.12	785740	985455	947532	939102	890562	641109	836085	709608	676522	634506	661499	795358	832573	896562	743315	540216	738193	858474	806196	914500	535057	507193	618927	689018	935287	564746	616663	806015	40984.6	388600	184921
unknown_RT_9.58_mz_832.514	9.582	832.514	-	1.26214e+06	unknown		3	17941.3	5972.56	6967.61	1.04736e+06	965842	1.07815e+06	1.06581e+06	969468	431480	760388	725076	713981	670755	1.26214e+06	1.21429e+06	1.18149e+06	1.23545e+06	1.15442e+06	769106	727558	782255	1.01574e+06	965054	876016	1.05359e+06	239019	1.02035e+06	1.07398e+06	546455	616793	1.13321e+06	64234.7	166364	207922
unknown_RT_9.62_mz_736.492	9.618	736.492	+	143511	unknown		10	16038	5651.79	5465.59	120860	117119	143511	129541	105493	45302.1	53786.9	52269.1	45619.8	36296.8	56714.2	73221.8	56175.1	70596.1	59255.9	87821.9	70403.7	100412	122219	99290.7	39783.8	41634.6	41797.1	43048.5	60830.9	74733	79266	84155	5077.03	29779.7	12402.1
unknown_RT_9.64_mz_857.518	9.644	857.518	-	1.37014e+06	unknown		31	3455.11	2324.13	2713.97	472808	416564	548160	531835	435533	484116	580928	557411	504558	444504	1.04843e+06	1.04123e+06	1.15788e+06	1.09382e+06	984764	613308	576978	706622	725410	762010	1.11716e+06	1.37014e+06	1.10173e+06	1.31051e+06	1.12171e+06	759652	948882	995542	66133.2	414430	198624
unknown_RT_9.64_mz_876.56	9.644	876.56	+	1.31847e+06	unknown		31	10382.6	3679.67	3467.77	512922	507745	497859	511754	397626	470771	525634	517191	508041	468995	1.04188e+06	1.09475e+06	1.01014e+06	1.12011e+06	1.03527e+06	624201	555746	713327	675449	664188	1.1261e+06	1.31219e+06	1.08998e+06	1.31847e+06	994486	823114	939839	1.09521e+06	74940.3	462471	218657
unknown_RT_9.64_mz_881.513	9.644	881.513	+	99010.4	unknown		10	9964.28	3531.4	3328.05	29038.7	38640	36946.8	38930.8	31221	43786.9	35278.5	38837.2	44844.5	36105.3	67712.1	70304.6	64040.1	68771.1	64696.8	46602	51501	58243.5	56678.6	67227	76238.2	99010.4	74861	97252	74114.4	64983.7	64864.9	74859.1	7753.4	37831.3	18768.6
unknown_RT_9.64_mz_859.533	9.644	859.533	+	84265.4	unknown		5	9716.63	3443.64	3245.33	18583.6	23787.5	25205.7	27102.2	21193.6	23470.1	24371.2	26053.3	24914.6	14941.7	60860.8	84265.4	65892.1	63338.4	62221.4	30998.2	26797.5	37832.1	43686.5	40290.7	60992.1	69669.7	68535.7	75584.2	66111.7	54281.4	53913.2	63530.3	3221.68	24106.3	8376.83
unknown_RT_9.65_mz_775.561	9.653	775.561	-	97292.4	unknown		6	4337.07	2917.39	3446.97	79151.2	63903.4	75840.2	74146.9	64602.2	65162.4	66590.1	63717.6	61558.2	53804.5	97292.4	91553.7	75346	81153.2	81295.5	36856.8	30400.4	48430.3	47322	49136	59564.4	74086.5	66886.8	67125	69593.6	60017.4	65282.9	72766.5	5509.43	32127.8	6130.28
unknown_RT_9.65_mz_717.555	9.654	717.555	+	279319	unknown		29	13334.5	4725.83	4710.31	195704	240588	244712	272558	206244	219023	224230	187378	189236	147147	279319	259730	234634	223114	267741	126459	108642	153314	126091	144576	171979	244713	223987	205967	261405	214900	276863	277201	13393.6	113287	58669.7
unknown_RT_9.68_mz_409.311	9.68	409.311	-	331875	unknown		5	2804.33	66136	85810.4	4808.66	4734.63	4662.37	19543.5	4334.06	3810.33	3789.92	3969.76	3801.69	3825.36	5433.92	5010.26	5523.87	5044.34	5106.1	8731.04	4283.86	3856	16327.6	4093.37	4524.3	5281.47	4824.1	5103.99	5602.65	220061	244532	331875	12561.9	134111	58724.8
unknown_RT_9.69_mz_440.41	9.694	440.41	+	366152	unknown		5	10661.6	45036.6	54642	6476.47	10790.7	6500.91	11247.4	9604.45	9898.36	10748.4	5501.77	12267.1	11593.3	15831.8	7482.97	7837.13	8165.96	7308.36	5769.28	6185.33	6114.06	10799.8	5801.57	6780.39	7859.81	7178.63	7826.2	8014.25	330683	342087	366152	43696.4	166310	81161.5
unknown_RT_9.71_mz_750.564	9.708	750.564	+	133781	unknown		11	9946.6	4475.04	4838.69	16170.4	14963.5	19607.2	16408.5	17420.3	14689.6	13185	15322.7	15417.1	5742.31	114035	117601	103979	132931	120522	12213.9	16554	19819.9	13796.7	15724.8	107658	133469	121361	133781	103266	64758.3	74063.3	71258.6	4663.83	33824	12594.3
unknown_RT_9.72_mz_836.544	9.723	836.544	-	265934	unknown		13	3601.25	3334.18	4221.41	113663	111574	122228	69936.5	99554.1	24606.1	32688.4	23604.5	21559.6	15596.2	203739	169301	177513	181324	144120	47560.3	44430.1	59455.7	56333.7	65571.7	210634	249283	265934	264925	142188	128269	147442	136878	10768.6	65685.3	22399.8
unknown_RT_9.73_mz_883.534	9.727	883.534	-	3.14709e+06	unknown		31	3928.35	3637.02	4604.83	2.25673e+06	1.99046e+06	2.2916e+06	2.10344e+06	1.94389e+06	942738	1.04143e+06	1.03877e+06	1.04666e+06	865268	3.07807e+06	3.07849e+06	2.96474e+06	3.14709e+06	2.88741e+06	1.09647e+06	1.00968e+06	1.40042e+06	1.2262e+06	1.1755e+06	2.37796e+06	2.78459e+06	2.65534e+06	2.78413e+06	2.90758e+06	2.03566e+06	2.35249e+06	2.74055e+06	200645	1.09307e+06	529214
unknown_RT_9.73_mz_885.548	9.727	885.548	+	168057	unknown		15	11005.2	4737.95	5125.03	104003	97425.2	114740	118206	112496	29285.1	38299.5	32945.9	42667.7	32740.3	163368	161734	126742	168057	148636	34667.1	40149.4	49206.8	64152.4	61950.6	116849	162300	145949	138345	148846	103742	113936	151148	4937.84	37642.8	22732.2
unknown_RT_9.73_mz_907.529	9.728	907.529	+	211234	unknown		19	13015	5603.21	6060.98	189499	172481	157912	193292	164957	88880.4	93513.4	76301.2	80572.2	72533.3	185041	194477	196864	205154	199198	76489.1	84179.6	100528	104677	94328.3	168109	197556	132974	190652	211234	155746	155810	189122	14169.6	106323	57264.1
unknown_RT_9.73_mz_923.502	9.728	923.502	+	131551	unknown		15	12768.9	5497.26	5946.38	100749	99618.3	104126	113145	101457	49073.4	52496.1	47301.3	49799.6	36534	123344	124153	131003	123787	131551	44260.4	47062.8	52152.9	51910	62485.7	112643	109593	98342.1	114574	126267	99845.8	109775	92288.9	20314.7	62872.9	32546.5
unknown_RT_9.73_mz_912.575	9.734	912.575	-	138046	unknown		16	2995.44	2773.3	3511.27	106307	103446	125412	92354	100935	11495.4	12129.4	15814	18382.7	12672	133547	125791	133294	138046	127260	14293.5	10056.4	14556.2	19141.4	21320.8	90663.6	111055	105530	111107	126792	62058.3	85112.9	84784.1	3227.82	32856.5	13644
unknown_RT_9.74_mz_868.305	9.736	868.305	-	441660	unknown		4	5113.31	4896.67	5993.85	8729.97	8250.28	8562.83	8079.39	8019.18	6881.16	6638.15	6917.47	6663.33	6876.32	9800.61	9510.66	10356.3	10276.6	9978.33	7405.75	7415.46	7508.39	7272.81	7132.85	8976.15	9267.95	9745.99	9611.25	10014	379769	372416	441660	59874.7	194421	81528.9
unknown_RT_9.74_mz_909.55	9.742	909.55	-	440928	unknown		28	3221.67	3085.18	3776.46	204010	174699	230196	211008	193484	95164.5	83579.7	100940	92855.8	85379.8	415968	440928	403655	364687	370017	91026.9	74860.9	117307	107998	116650	289308	264189	319895	352571	382279	240431	264761	333352	13989.7	108618	68605.2
unknown_RT_9.81_mz_862.561	9.805	862.561	-	345457	unknown		17	6130.75	5871.01	7186.5	173431	125981	170885	149135	118537	70888.8	54817.7	74840	66679	64430	345457	322470	325221	344273	226260	84825.1	55097.8	110080	103651	111097	230266	269336	286047	342892	307659	177277	217804	244745	13594.1	101355	40425.4
unknown_RT_9.82_mz_754.296	9.819	754.296	-	80148.5	unknown		2	2007.82	8859.35	6246.88	80148.5	21508.8	15567.5	11097.8	53489.5	6389.6	36270.5	13084.9	42273.1	19488.6	48020.7	20122.8	15652.3	3916.18	15348.3	8774.3	15870.7	46678.7	33581.5	72612.3	79900.8	38913.2	55015.2	12178.4	10618.5	67293.3	69342.6	66952.6	9708.23	35314.1	14692.9
unknown_RT_9.82_mz_805.323	9.824	805.323	+	164093	unknown		3	9146.2	4599.17	5054.08	6258.86	6073.07	6319.99	5719.89	6069.83	6039.76	6130.74	5946.92	5956.7	5850.69	6676.79	6309.72	6412.24	6533.82	6064.13	6239.96	6249.47	6733.52	6278.45	6528.76	6274.33	6592.12	6441.04	6368.61	6420.62	119565	151790	164093	14576.5	37624.8	20857.7
unknown_RT_9.83_mz_846.304	9.828	846.304	-	141965	unknown		2	2044.21	2703.62	3188.43	4039.67	3828.22	4210.75	3904.56	3890.51	3995.18	4038.4	4153.61	3877.56	3770.06	3928.92	3938.98	4024.23	4065.92	3721.77	4082.69	4186.43	4033.75	4053.5	4077.95	3717.98	3935.42	3775.78	3865.07	4113.35	44096.5	122017	141965	5233	28053.1	4634.51
unknown_RT_9.84_mz_821.535	9.835	821.535	-	234567	unknown		9	2387.47	3157.61	3699.31	74650.5	60372.4	72738.6	93405.3	53820.4	189639	211877	205644	147886	166533	12320.1	19707.1	25927.9	31320.2	15468	129606	137053	174991	228941	234567	26671.9	42438.8	52778.3	47806.8	13643.3	76488.1	126196	111351	9929.81	54149.3	23945.4
unknown_RT_9.84_mz_784.512	9.836	784.512	+	988711	unknown		29	16133.6	7303.38	7747.12	488930	431460	514494	481421	449527	565134	584581	556888	532429	506188	256982	240574	242219	294437	284945	772843	727403	931481	864562	988711	209667	243666	223087	235257	262498	414932	468055	534885	27856	216367	119783
unknown_RT_9.84_mz_840.576	9.836	840.576	+	209047	unknown		14	9250.76	4819.06	5111.86	74667.6	50685.6	70988.1	57447.8	59786.1	196094	209047	201512	189173	150438	19108.7	17757	19588	17898.5	12780	188720	157107	202848	207294	187686	27607.5	32243.4	29624	35689.4	19653.5	88329.4	111240	129594	8909.7	44697.2	4810.72
unknown_RT_9.84_mz_782.498	9.837	782.498	-	552806	unknown		29	3512.05	4584.46	5328.46	244655	270837	296785	253082	224773	307281	356700	311257	314055	295277	158906	159555	149907	157256	148999	451808	379395	493783	476049	552806	121938	144724	128321	174954	127087	254041	319625	362974	8217.3	132173	55711.9
unknown_RT_9.85_mz_712.512	9.848	712.512	+	118674	unknown		5	5918.55	3147.04	3283.3	26581	25185.5	22578.2	20428	17545	29687.7	34019.3	35475	32412.1	23816.9	43341.6	48189.4	49236.6	40354.9	46815.8	56391.5	49981.6	69586.9	69902.1	68244.1	98777.4	118674	100732	118132	41526.2	83567.6	60315.7	67817.1	3139.99	37115.9	14420.6
unknown_RT_9.85_mz_734.497	9.85	734.497	+	782587	unknown		20	19148	8667.99	9194.63	260825	358162	362628	304261	355499	604809	630630	396123	688513	534130	380046	463550	437216	487452	482448	469546	475947	782587	740556	728995	232359	439002	347665	334789	453803	494242	506134	686082	16191.8	155971	96937.7
unknown_RT_9.87_mz_808.514	9.872	808.514	-	877812	unknown		7	4830.65	6305.7	7830.18	787947	497914	621546	427460	313010	497342	511022	421406	389386	275260	838176	877812	320685	742907	865982	359621	421549	458709	469783	483155	533228	648833	289865	741769	558761	569387	365174	735588	27679.1	286055	129479
unknown_RT_9.87_mz_810.528	9.873	810.528	+	1.39961e+06	unknown		28	21895	9911.46	10513.7	509654	826201	1028787	994214	589850	579945	530594	263980	692825	548494	861016	847195	1.39961e+06	800809	939209	429102	415497	896609	956616	888410	824765	753348	684208	700543	1.10235e+06	609807	853318	836502	49508.6	474905	214787
unknown_RT_9.88_mz_792.514	9.878	792.514	+	131048	unknown		10	8136.59	3683.29	3842.78	31707.1	47173.1	38297.5	40293.6	29149.7	91977	89130	97884.6	63120.9	79440.2	5198.43	4959.39	4921.11	5198.85	5092.03	73271.8	68936	124452	71384.1	131048	4793.62	5096.08	4898.57	9172.51	5069.72	39933.1	50360.7	74719.9	3675.05	26286.3	11320.3
unknown_RT_9.88_mz_768.311	9.884	768.311	-	855777	unknown		7	2425.3	3098.3	3849.86	4802.9	4606.43	4824.8	4586.23	4457.86	4577.79	4740.64	4791.05	4922.66	4458.49	4702.21	4629.75	4841.86	4838.33	4338.14	4651.94	4876.79	4621.99	4753.61	4859.83	4268.95	4550.26	4841.69	5000.22	5051.35	676544	855777	847670	144293	401490	158152
unknown_RT_9.89_mz_828.333	9.887	828.333	-	398213	unknown		6	2147.06	2742.85	3408.19	4251.9	4077.97	4271.28	4060.08	3946.44	4052.62	4196.78	4241.4	4357.91	3947	4162.76	4098.61	4286.39	4283.26	3840.45	4118.26	4317.31	4061.55	4111.77	4302.3	3779.21	4028.24	4286.24	4426.58	4471.84	316141	388104	398213	63804.6	148865	68318.1
unknown_RT_9.89_mz_498.321	9.887	498.321	-	218250	unknown		4	2137.02	2730.02	3392.25	4232.01	7729.48	4251.31	4041.09	3927.98	4033.66	4177.15	4221.57	4337.53	3928.54	4143.29	4079.45	4266.34	8759.92	7766.03	4099	4297.12	4042.55	4092.54	4282.18	3761.53	4009.4	4266.19	4405.88	8676.98	167781	218250	216537	37743.4	97549	59882
unknown_RT_9.89_mz_738.528	9.891	738.528	+	150574	unknown		6	10506.6	4756.13	4962.07	58504.7	33616	26885.3	53221.6	38988.1	27956.2	40485.8	30172	29534.4	20008.5	55543.9	59836.3	70580.7	50072.3	60849.8	40790.4	36305.1	63417.6	64037.1	44651.9	100250	150574	91311.3	125069	71820.7	66513.9	47676.2	77788.4	4826.45	34596	15138.3
unknown_RT_9.9_mz_790.503	9.897	790.503	-	133258	unknown		4	3446.32	4402.64	5586.26	42524.1	41758.2	55302	49582.7	48553.2	109809	122261	117839	119724	82186.8	14258.4	6776.56	6880.21	7007.4	6686.33	93113.3	83605.4	125063	133258	116537	6636.68	7162.98	6879.98	13529	7177.9	38550.1	51917.7	61115.6	4879.41	14340.9	12289.8
unknown_RT_9.9_mz_697.525	9.901	697.525	+	90696	unknown		12	9597.74	4344.73	4532.85	89519.8	90696	81710.5	78426.3	75483	64448	71520.2	67568.9	71725.7	49387	89951.3	79084.1	75693.1	88942.5	57838.9	31820	24560.9	40517.4	46577.7	40426.6	64627.3	66168.2	86412.3	68969.5	83650.6	73142.6	83039.2	79186.9	4408.96	41948.1	14890.3
unknown_RT_9.9_mz_733.551	9.902	733.551	-	672665	unknown		30	2530.18	3232.28	4101.26	497051	484860	505358	569695	468318	464897	475211	426849	390377	401001	672665	561447	625953	650274	580478	271811	233708	354480	335398	343533	419489	478381	544720	553847	542464	487824	566605	595114	47175.2	243431	116847
unknown_RT_9.94_mz_836.544	9.94	836.544	+	542317	unknown		10	14100.4	6076.49	6443.36	206676	332972	397944	285673	231832	206931	217120	209512	193047	178025	474515	439787	542317	260821	461256	182365	94093.2	214324	64040.2	242106	279644	317356	376252	453116	419239	305608	315840	458986	9488.51	143192	74676.5
unknown_RT_9.95_mz_834.529	9.945	834.529	-	225947	unknown		4	2987.95	3817.08	4843.28	146232	145874	199629	146927	172504	114034	114794	112900	106815	90159.2	189707	178793	79903.2	208204	181338	91782.4	120735	168246	124039	163300	158555	172787	216492	215424	225947	141003	200146	207914	8366.72	65640.4	49394.3
unknown_RT_9.95_mz_812.523	9.948	812.523	+	504908	unknown		21	9727.61	4405.77	4671.77	190268	191924	254117	191571	198485	67846.9	79393.8	79809.9	73703.5	64137.5	485977	490237	500157	492812	328391	96648.7	90010	119438	131013	112826	328857	484246	410410	504908	476457	258640	258834	304438	17157.4	150027	70975.5
unknown_RT_9.95_mz_810.509	9.949	810.509	-	282494	unknown		16	2550.92	3357.14	4259.69	96399.2	116265	114765	131049	99922.6	52864.5	49872.2	44944.2	33969.3	36797.7	282494	261579	256674	269191	233774	54518	39642	63387.9	68438.7	67606.4	187972	238868	218280	252695	235618	168653	131276	141359	6072.42	75592.7	33323.1
unknown_RT_9.96_mz_760.513	9.955	760.513	+	669066	unknown		2	24019.1	10873	11347.2	550619	352471	492975	528827	423243	412484	393208	408942	432065	414984	669066	547332	557302	515177	488502	498428	210709	507929	598102	637770	361062	454685	411566	409912	529020	454355	545732	585737	11422.4	213645	98618.1
unknown_RT_9.96_mz_734.477	9.958	734.477	-	85427.8	unknown		2	1991.89	2633.79	3401.59	31189.1	31654.6	33295.2	28509.8	23629.2	39658.6	33033.8	43817.7	33335.4	25662	53207.4	57233.7	54595	67495.9	53451.5	35554.1	18356.5	43376.5	54481.8	54516.7	65360.4	85427.8	63954.1	70663.4	59372.1	63765.2	54714.1	51299.7	2955.91	18921.2	8253.72
unknown_RT_9.99_mz_838.538	9.986	838.538	+	109854	unknown		4	8489.89	4628.86	4953.22	23462.2	19356.6	29591.2	39858.7	13910.3	14659.4	21537.2	15628.5	18372.6	15923.7	107950	85055.7	80797.6	91613	109854	7389.45	17157.5	18027.8	16511.5	25794.8	75390.2	80489.9	85115.9	91970.2	72751.3	45497.7	47301	46518.2	5062.29	17125.6	15022.7
unknown_RT_10.01_mz_883.534	10.007	883.534	-	590004	unknown		18	2238.07	2631.23	3412.17	590004	387508	446524	359009	382847	316711	456386	434432	367769	294838	328380	305100	298492	347291	302857	355225	242115	405519	355621	383596	243178	267733	235252	272076	297850	323596	195864	426959	16459.2	104461	73744.4
unknown_RT_10.02_mz_736.514	10.02	736.514	-	1.22356e+06	unknown		30	2796.33	3297.9	4227.1	412872	359008	432656	398732	349102	178389	192026	193362	194643	170365	680382	701726	639699	694488	681000	369044	370721	441457	494173	468977	997277	1.21315e+06	1.10236e+06	1.22356e+06	620910	602968	628710	704724	49948.5	302494	159095
unknown_RT_10.02_mz_792.578	10.021	792.578	+	396730	unknown		2	11585.5	6034.84	6588.36	185402	182976	200067	185046	176151	396730	169551	116329	120511	347196	12467.7	24263.2	12084.3	13039.1	13119.7	319886	188584	206518	257554	230427	16845.4	37426.3	24720.4	18698.2	34105.8	142853	115523	137537	6542.33	69104.6	37235.3
unknown_RT_10.02_mz_716.462	10.024	716.462	+	154047	unknown		4	9333.45	4837.09	5079.21	23611.6	19678.7	40838.9	24062.7	22583.6	20131.8	16228.3	19617.8	18883.8	8021.8	70543.8	75364.3	78995.8	76139.5	78177.5	28005.5	23118.8	34245.1	32849.5	39497.6	140767	154047	142114	140935	79413.8	56854.1	57786	71767.1	5112.87	24587.2	12707
unknown_RT_10.03_mz_736.56	10.032	736.56	+	247573	unknown		10	8027.41	4160.23	4368.47	37618.8	43920.5	36929	38186.5	17056.9	6933.39	14371.2	15158.8	6916.08	6899.3	115774	99488.5	116798	110023	116395	11757.6	16527.2	38156.6	43288.1	31552.4	148427	246586	230171	247573	93186.6	54519	96453.7	99683.1	4397.42	9985.46	5015.04
unknown_RT_10.03_mz_740.544	10.034	740.544	+	168235	unknown		4	9518.74	4943.89	5397.35	9309.08	9075.96	9514.76	9163.33	8856.21	119231	168235	123519	83359.9	97601.9	10213.8	9920.58	9899.78	10681.9	10748	79336.6	74532.3	62960.5	104417	93410.5	10358.9	11135.4	10574.9	11309.5	10152.6	24478.7	36023.2	28571.4	5199.24	26031.3	5929.48
unknown_RT_10.06_mz_759.566	10.06	759.566	-	1.66496e+06	unknown		31	3114.82	3916.42	4953.7	1.32853e+06	1.32603e+06	1.55272e+06	1.35752e+06	1.25969e+06	1.2183e+06	1.32455e+06	1.22349e+06	1.24481e+06	1.09429e+06	1.66496e+06	1.57287e+06	1.52488e+06	1.65404e+06	1.55409e+06	727152	660797	852742	915875	897137	1.21493e+06	1.33893e+06	1.24019e+06	1.43446e+06	1.51188e+06	1.27552e+06	1.36042e+06	1.48705e+06	112298	682155	317012
unknown_RT_10.06_mz_739.51	10.06	739.51	+	173293	unknown		13	10046.2	5592.39	5696.42	130990	145564	128500	141133	60722.8	84319.1	100819	82780.8	98671	82409.2	135408	173293	137451	145505	155062	46240.8	33508.5	60298.9	58667.9	69693	107509	105145	116860	153284	153763	108646	110805	145423	14900.9	56485.8	29986
unknown_RT_10.06_mz_760.492	10.062	760.492	-	273592	unknown		29	2984.55	3752.62	4746.51	137830	159748	175248	134660	142351	145273	153420	155841	145455	118705	255013	267798	236091	273592	260596	175469	154528	183687	227076	208627	207671	236431	213772	177306	262367	208007	221012	228042	13282.2	97299.2	44182.7
unknown_RT_10.06_mz_723.54	10.062	723.54	+	263307	unknown		29	9749.32	5427.13	5528.09	190286	179965	203182	208512	171952	175419	202319	163214	203796	174893	263307	258829	217247	251124	218959	93254.5	92009.1	151624	120688	125616	151663	192993	179409	190834	205141	164799	187378	208468	20021	100894	66814.2
unknown_RT_10.06_mz_745.556	10.062	745.556	-	96598.4	unknown		2	2181.54	2572.84	3268.65	21113.7	23383.8	55949	31906.3	52484.9	50776	39608.4	30863.3	67118.6	14282	48624.9	77809.3	20473.2	41594	68814.9	10135.4	7962.08	34188.9	20312.3	19445.8	57542.9	39987.1	21091.4	27023.1	24468	96598.4	43414.5	24313.8	6531.02	50773.3	19638
unknown_RT_10.06_mz_762.507	10.064	762.507	+	562211	unknown		30	9959	5543.85	5646.98	312131	289934	344434	321068	273594	315193	332889	287588	268009	264136	517915	490734	499973	562211	398545	348441	331224	438721	419199	425299	363276	448454	429087	444366	477162	352051	400986	450529	24787	205309	88227.2
unknown_RT_10.1_mz_812.595	10.099	812.595	+	159363	unknown		2	9401.5	5233.51	5330.87	33626.5	34498.6	32823.3	35664.6	14981.6	8096.65	8266.68	8625.02	8766.84	8056.84	66634.6	65045.4	49821.1	65392.7	33913.9	8390.8	8415.48	19348.7	25200.1	15928.2	59820.7	159363	92179.2	131411	31139.2	27420.7	51351.1	59204.3	5074.75	7757.29	6048.81
unknown_RT_10.1_mz_888.576	10.101	888.576	-	180173	unknown		2	3384.64	4277.85	5410.85	99588.1	139168	97297.6	180173	128955	21304.3	8033.11	20247.7	19084.6	7598.54	101140	134500	125537	134321	132366	22527.2	16605.9	19214.6	44751.4	38877.8	95034.3	125233	108378	118237	124966	81290.2	96399.6	104504	4732.04	33724.6	13722.2
unknown_RT_10.1_mz_812.545	10.102	812.545	-	523920	unknown		29	2765.59	3495.44	4421.22	338568	305059	345666	310727	271444	94267	89557	79765.7	82258.1	76225.8	337686	338155	320274	341330	308962	166397	142568	195468	199726	207988	435532	523352	474167	523920	294861	293423	304570	320051	21228.4	141042	63071.2
unknown_RT_10.11_mz_846.305	10.112	846.305	-	183226	unknown		2	2261.48	2858.29	3615.31	4604.17	4614.55	4606.6	4324.19	4223.29	4304.97	4224.19	4645.66	4274.16	4447.12	4697.54	4776.8	4882.91	4847.36	4514.28	4355.66	4543.33	4761.84	4717.28	4456.45	4493.59	4736.47	4548.83	4792.5	4580.4	88730.9	115801	183226	7861.71	39818.2	15630.3
unknown_RT_10.13_mz_766.558	10.132	766.558	+	485193	unknown		14	47709.2	6676.14	6800.34	123426	117317	131366	128888	125683	485193	457140	482188	419437	343860	12922	29915.7	36100.3	27720.5	15167.2	376180	339324	442090	441563	418965	31019.4	30782.1	32795.4	15870.5	27518.1	200960	181136	246551	8408.71	102153	53475.6
unknown_RT_10.14_mz_742.478	10.135	742.478	+	248947	unknown		17	11920.2	6635.61	6759.05	96041.7	70249.1	96864.1	90512.4	96527.1	55713.3	64968.1	52558.5	57861.3	46058.5	174165	180294	162999	182953	149576	124351	104338	130855	147143	165378	207342	217425	221109	248947	161464	135786	152253	166224	13836.7	77250.6	29374.4
unknown_RT_10.14_mz_762.575	10.137	762.575	+	494140	unknown		16	9796.77	5807.31	5708.8	106689	84885.1	97135.8	75884.4	63421.5	40871.9	44858.9	28271.5	44683.6	25765.2	262585	252746	204845	316157	215690	121152	82468	147068	203323	167660	259564	441964	362458	494140	184078	124657	177881	280313	5651.69	31337	6960.43
unknown_RT_10.14_mz_762.529	10.14	762.529	-	1.89028e+06	unknown		28	3265.85	4127.71	5220.95	909349	873836	971907	885981	796263	729315	743262	735075	758177	626481	1.46485e+06	1.49165e+06	1.25333e+06	1.35999e+06	641587	1.18584e+06	1.10403e+06	1.3342e+06	1.45776e+06	1.36929e+06	1.72624e+06	1.89028e+06	1.75641e+06	1.87426e+06	1.36564e+06	1.17124e+06	1.33736e+06	1.41632e+06	114497	598846	314447
unknown_RT_10.16_mz_914.592	10.156	914.592	-	155737	unknown		7	3022.59	3820.25	4832.06	92107	49642	87626.6	88136.4	89329	10119.3	10136.8	11992.1	15046.3	13247.2	128364	117607	117357	116659	155737	13710.2	14607.4	8536.18	16047.7	6906.8	73841.1	88231.7	87314.6	109971	104411	83191.7	102810	112621	4230.6	44964.3	13295.5
unknown_RT_10.18_mz_838.56	10.177	838.56	-	553646	unknown		8	4149.67	5244.77	6633.87	335082	338243	387466	359563	349348	123207	117687	99941.4	133680	114585	506665	486900	435201	454557	515675	198459	164291	200088	252424	230322	490890	553646	525422	364879	459087	361751	411194	494991	15396.8	186489	91355.1
unknown_RT_10.21_mz_868.305	10.213	868.305	-	94456.3	unknown		3	2157.93	3008.24	3674.47	5110.18	4890.57	5000.08	4906.7	4772.67	4837.4	4613.28	4951.56	4580.77	4443.9	5255.45	5305.5	5286.01	5479	5139.18	4831.26	5190.09	4904.04	5047.85	4783.21	4795.7	5237.23	5102.43	5125.56	5136.66	86376.6	94456.3	93895.7	6771.54	35867.2	10951.3
unknown_RT_10.21_mz_871.534	10.214	871.534	-	137650	unknown		18	1636.25	2366.78	2890.94	68440.5	57269.5	70168.4	62352.8	59992.4	45271.4	49834.6	51739.1	45891.3	40390.4	85547.4	88818.8	95787.8	91311	86870.3	54680.8	51340.4	69898.6	67944.9	61795.5	98394.6	118923	106745	137650	83896.1	78826.4	90341.9	123165	5375.83	42930.8	16729.7
unknown_RT_10.23_mz_909.55	10.23	909.55	-	1.86451e+06	unknown		11	3326.72	4679.97	5603.04	968656	878164	874369	1.45287e+06	832979	484378	1.22609e+06	1.25246e+06	479519	1.02062e+06	1.86451e+06	981708	805415	1.75442e+06	747603	1.06147e+06	962068	592757	724807	1.03794e+06	910472	895629	748252	1.62936e+06	1.59864e+06	644035	628295	1.86446e+06	103455	501542	226266
unknown_RT_10.23_mz_792.576	10.234	792.576	+	664924	unknown		18	9419.11	5749.03	6085.55	215610	190831	435977	347690	394531	396730	369689	218327	418885	347196	54394.2	10324.5	30988.9	10388	11205.5	526697	547485	664924	507348	517104	36356	32782.3	45888	80008.8	16671.3	322905	275676	393155	19608.5	150295	78517.1
unknown_RT_10.27_mz_768.312	10.271	768.312	-	157239	unknown		3	2322.54	3205.84	4066.28	5512.1	5440.13	5517.71	5614.94	5335.73	5202.62	5071.27	5391.63	5130.9	5339.3	5788.85	5601.59	6064.87	6007.44	5814.04	5129.64	5693.92	5367.84	5528.12	5411.81	5129.58	5514.93	5604.57	5641.75	5642.84	152854	142845	157239	15391.4	63120.9	24569.4
unknown_RT_10.27_mz_828.333	10.273	828.333	-	269870	unknown		4	2236.64	3087.27	3915.88	5308.23	5238.92	5313.63	5407.27	5138.38	5010.2	4883.7	5192.22	4941.14	5141.83	5574.74	5394.41	5840.56	5785.25	5599.01	4939.92	5483.33	5169.31	5323.66	5211.65	4939.86	5310.96	5397.28	5433.08	5434.13	228168	237167	269870	30852.9	124931	50438.4
unknown_RT_10.27_mz_448.324	10.273	448.324	-	188856	unknown		3	2191.66	3025.19	3837.14	5201.48	5133.57	5206.77	5298.53	5035.05	4909.45	4785.49	4953.03	4841.77	5038.42	5462.63	5285.93	5723.11	5668.91	5486.41	4840.57	5373.06	5065.36	5216.6	5106.85	4840.52	5204.16	4914.25	5323.82	5324.85	147221	155995	188856	16496.5	85449.6	24854.6
unknown_RT_10.29_mz_752.519	10.287	752.519	+	296967	unknown		13	13198.7	8379.83	8601.54	144964	110096	159991	143548	108894	81760.9	85672.6	84960.2	90081.9	62938	284750	262526	165778	253986	209534	185649	108833	101540	127122	217717	218774	296967	214867	129173	266217	248088	207762	288532	18450.1	102112	45728.4
unknown_RT_10.3_mz_888.595	10.298	888.595	+	90700.3	unknown		4	6989.36	4227.07	4554.93	88826.9	74921.9	80747.4	85366.3	90700.3	44857.4	48621.6	50070	53167.8	46669.5	89476.6	74722.3	82557.5	88673.4	67099.3	28898.4	15272.9	29943.1	26028.5	29013.6	35087.6	62471.6	53812.2	66209.6	74815.1	57211.4	79596.5	83741.9	4654.09	20095	22336.3
unknown_RT_10.3_mz_802.277	10.304	802.277	-	120529	unknown		3	2045.23	2722.01	3431.12	4783.04	4590.38	4676.35	4737.88	4502.28	4389.97	4279.13	4549.45	4329.45	4505.3	4942.92	4952.16	5117.53	5069.07	4905.88	4457.77	4890.73	4555.4	4664.62	4614.03	4465.91	4745.64	4990.87	4931.6	4813.63	96961.3	107476	120529	3263.23	35158.1	7051.54
unknown_RT_10.31_mz_788.591	10.305	788.591	+	562658	unknown		20	12961.7	8229.34	8447.08	171970	124606	171406	121241	98798.9	29059.1	38809.7	45149.8	19907.5	10500.9	531531	518637	425378	505370	444760	140221	114643	191693	269889	225952	287054	562658	398115	540861	336343	176762	275490	291516	8735.26	20903.6	9565.48
unknown_RT_10.31_mz_869.555	10.307	869.555	-	236178	unknown		24	2075.02	2761.65	3481.1	179739	179033	179297	170079	149875	90817.7	115151	113637	95533	90642.1	186850	236178	177822	198879	201113	70820.9	58207	89543.7	84978.9	82637.4	118717	140917	108174	182191	180103	141073	144722	195610	6342.27	76594.8	21731.3
unknown_RT_10.31_mz_788.545	10.31	788.545	-	1.33636e+06	unknown		21	4791.5	5858.82	7385.1	1.00574e+06	642156	842811	959596	498850	688981	666212	446108	576300	493720	797452	776301	748442	759768	814370	850262	724455	959348	1.11303e+06	1.02495e+06	637852	918463	742602	869682	858561	1.19678e+06	587296	1.33636e+06	98139.7	644691	280803
unknown_RT_10.31_mz_768.494	10.31	768.494	+	236312	unknown		13	13596.3	8632.22	8860.62	77058.4	45267.5	115561	78895.6	32730.1	46020.7	27254.1	20178.2	50677	24357.1	224432	189370	192270	224798	201331	68031.3	79219	99183.4	209257	88722.5	151093	222671	142179	236312	193030	115246	144658	176402	9162.91	51829.7	10033.8
unknown_RT_10.33_mz_788.521	10.326	788.521	+	174407	unknown		3	14193.9	9011.64	9250.07	58247.6	63510.3	67799.1	56278.7	65804	22074.7	36515.8	28494	30506.3	11961.9	96655.8	120806	137610	118875	129235	44022.1	38104.1	45168.9	50759.5	52532.5	141189	174407	127771	167053	146592	95445.1	97575	78938.5	18714	39076.3	11132.8
unknown_RT_10.35_mz_712.492	10.351	712.492	+	234698	unknown		29	7881.81	5213.11	5351.04	150825	156876	154207	124783	119226	86262	103259	97441.9	93602.6	96938.5	151384	147171	167216	155309	154415	137984	157256	144041	143623	184381	181757	234698	181753	228096	143991	142919	156758	178487	8623.26	77533.1	32812.6
unknown_RT_10.38_mz_784.514	10.381	784.514	-	307460	unknown		2	4222.51	5407.11	6508.12	209783	184245	217713	208501	180019	138553	201934	166143	154049	123140	281245	268805	275726	244905	214620	166216	169964	112151	232454	223468	159618	248101	188734	307460	210963	190235	272412	225072	12842.8	73265.8	25917.3
unknown_RT_10.39_mz_814.538	10.388	814.538	+	155509	unknown		11	9919.9	6074.19	6234.91	61622.4	54496.9	63330.5	58621.2	44459.5	12072.6	11849.9	22801.2	26828.9	25485.1	133894	144208	155509	142400	133546	9430.66	11573.6	13114.3	22507.4	18439.7	120231	133080	123245	141850	138523	76907.6	100601	89016.3	13351	26873.2	14686.2
unknown_RT_10.39_mz_818.579	10.393	818.579	+	134124	unknown		7	10401.2	6368.91	6537.43	79549.1	77350.2	72186.3	48938.3	73188.8	11321.9	15334.6	13336.1	20791.2	11684.2	134124	103156	97873.9	131541	133974	21099.3	14934.5	23864.1	25045.9	30344.6	112500	131643	103124	130002	107429	65709.6	76522.9	82031.1	6679.75	24080.6	7402.99
unknown_RT_10.42_mz_949.515	10.42	949.515	+	88181.6	unknown		2	6612.68	4041.25	4096.49	59056.9	57953.5	54100.3	53510.2	49009.2	54894.1	45269.1	44830.8	50753.1	45966.4	65095.3	77449.8	79022.2	63105.1	64336.8	36230.6	37014.1	44472.6	39529.7	48021.1	61484.6	61031.4	53292.5	61817	56287.4	43995.6	70614.4	88181.6	7980.34	30597	34547.1
unknown_RT_10.43_mz_933.544	10.426	933.544	+	113168	unknown		17	6619.93	4045.68	4195.79	101233	81806.4	106416	90757	102931	69867	92204.9	95983.4	73229.1	76051	84590.3	96416.8	95269.6	103821	104647	62912.2	53363.2	72826.7	56084	64590.6	96462.6	83411.3	78314	101047	106741	93221.3	101100	113168	11305.6	67873.6	33638.1
unknown_RT_10.43_mz_909.55	10.428	909.55	-	1.86451e+06	unknown		31	2052.12	2627.83	2946.93	1.59277e+06	1.33373e+06	1.54822e+06	1.45287e+06	1.25492e+06	957417	1.22609e+06	1.25246e+06	1.07626e+06	1.02062e+06	1.86451e+06	1.64542e+06	1.58894e+06	1.75442e+06	1.57474e+06	1.06147e+06	962068	1.24973e+06	1.02412e+06	1.03794e+06	1.41544e+06	1.49642e+06	1.53482e+06	1.62936e+06	1.59864e+06	1.38391e+06	1.35482e+06	1.86446e+06	172880	694929	392556
unknown_RT_10.43_mz_838.613	10.428	838.613	+	130257	unknown		6	6002.97	3668.63	3804.75	93937.9	64474.3	98295.1	71852.1	21939.8	5192.8	5020.06	4957.54	5076.8	5001.15	18653	55308.3	32740.1	15574.5	130257	6484.68	5529.07	13694.8	14221	18500.9	70969	32462.3	51946.9	84556.4	64301.7	43055.4	65247.4	54202.1	3733.74	5365.04	4136.75
unknown_RT_10.43_mz_928.59	10.429	928.59	+	1.8616e+06	unknown		31	7020.44	4006.65	4155.32	1.16389e+06	1.33186e+06	1.29762e+06	1.26401e+06	1.20759e+06	916659	978621	1.03744e+06	1.00009e+06	912530	1.53395e+06	1.33742e+06	1.45748e+06	1.39611e+06	1.34202e+06	887645	737416	1.19675e+06	1.02495e+06	915398	1.25339e+06	1.63814e+06	1.26522e+06	1.34191e+06	1.51696e+06	1.37206e+06	1.59374e+06	1.8616e+06	151531	695597	383593
unknown_RT_10.43_mz_846.304	10.43	846.304	-	141295	unknown		3	2341.21	2998.03	3362.08	4808.55	5094.86	5099.2	5157.43	4719.67	4646.59	4483.86	4657.35	4467.71	4426.73	5325.08	5371.68	5188.37	5393.89	4754.46	4748.01	4778.22	4804.38	4714.69	4660.6	4893.27	5153.95	5106.32	5160.78	5084.49	61118.1	141295	104228	6423.14	40927.9	12267.1
unknown_RT_10.44_mz_848.318	10.444	848.318	-	176673	unknown		2	2383.55	2984.21	3346.59	4786.4	5071.39	5075.71	5133.67	4697.93	4625.18	4463.2	4635.89	4447.12	4406.33	5300.54	5346.93	5164.46	5369.04	4732.55	4726.13	4756.2	4782.25	4692.96	4639.13	4870.72	5130.21	5082.79	5137	5061.06	81399.1	144324	176673	7618.89	49450.7	15285.2
unknown_RT_10.47_mz_762.514	10.471	762.514	-	114517	unknown		6	2289.03	2882.03	3446.32	58378.6	60946.1	61042.6	75606.6	57804.7	58708.5	58434.1	63732.5	60532.7	42593.6	112975	114517	87377.3	77382.2	57303	56263.2	53626.6	65814.9	67113.4	71349.2	50906.4	78872.2	61568.6	55198.6	84461.8	67798	56114.1	66682.7	3188.33	34500	14437
unknown_RT_10.5_mz_838.561	10.497	838.561	-	816741	unknown		30	3105.78	3910.38	4676	816741	720958	771962	710526	681142	184660	216442	187145	176708	180403	748475	668419	630732	718570	651698	370744	329046	413916	411860	383452	664499	802373	765615	715060	605649	609106	600832	657608	46048.7	302311	141985
unknown_RT_10.56_mz_807.573	10.564	807.573	+	668286	unknown		3	16309.7	8398.63	8995.04	483922	637337	526624	512123	398171	149215	158481	159789	126010	53994.8	668286	649834	449873	506189	601424	189455	164824	201256	286919	220785	363883	467124	474382	526739	522814	314177	364593	354576	36882.7	304881	111326
unknown_RT_10.57_mz_911.566	10.565	911.566	-	1.67533e+06	unknown		3	3939.29	4969.05	5941.96	808538	815262	313065	614464	714984	860168	825546	757803	829697	705972	1.11964e+06	1.27129e+06	1.67533e+06	1.66508e+06	1.079e+06	713556	551041	697222	719985	733369	1.12138e+06	1.05551e+06	911923	1.01552e+06	1.1078e+06	1.00882e+06	942529	1.50005e+06	112853	478613	278176
unknown_RT_10.57_mz_865.579	10.566	865.579	-	205538	unknown		4	4172.55	5263.29	6293.8	153591	135544	151086	156502	124799	27457.6	33670.7	25107.3	25814.7	27244.2	155984	179458	156700	160823	160027	32276.9	11389.1	25280.8	65395.8	45699.2	205538	139308	174027	139183	151923	101942	102807	119366	6239.89	63343	22868
unknown_RT_10.59_mz_834.529	10.593	834.529	-	2.14005e+06	unknown		14	3861.12	4587.81	5781.79	616360	1.01249e+06	1.10538e+06	1.22017e+06	537045	1.15952e+06	1.25134e+06	806605	886179	748931	1.73042e+06	1.56364e+06	2.1005e+06	2.14005e+06	1.92981e+06	1.14149e+06	1.32562e+06	1.5844e+06	1.40215e+06	1.38646e+06	1.90193e+06	2.0049e+06	1.96303e+06	2.13285e+06	1.97435e+06	1.07275e+06	2.07231e+06	1.59934e+06	146907	928829	366712
unknown_RT_10.6_mz_747.566	10.599	747.566	-	845439	unknown		30	2909.77	3450.8	4357.19	770140	704430	758999	672925	665090	660015	715482	711468	682403	598852	831127	795465	789888	845439	789999	426093	405430	496954	553491	517761	584863	732591	639362	693234	762291	666543	745895	805831	61593.9	377276	191886
unknown_RT_10.61_mz_882.597	10.608	882.596	+	470876	unknown		4	15549.5	7753.22	8303.8	262563	160884	220869	247384	155171	138900	119083	81640.4	115015	105880	470876	432427	382500	459385	419195	104259	92487.3	116683	111007	117776	390897	385986	355000	349859	405262	259865	236301	129004	11581.3	123620	44657.9
unknown_RT_10.61_mz_836.283	10.613	836.283	-	190128	unknown		3	2253.7	2672.74	3374.77	6085.63	6029.35	6318.63	5943.85	5960.54	5320.63	5665.49	5557.27	5509.8	5468.51	6750.68	7084.48	6902.16	6905.12	6943.71	5496.3	5576.66	5625.79	5944.08	5527.96	6630.26	7289.9	6602.91	7027.75	6676.42	130003	158822	190128	9012.78	42209.8	18162.1
unknown_RT_10.64_mz_836.543	10.644	836.543	+	2.79853e+06	unknown		31	14870.5	7285.83	7941.16	1.59801e+06	1.23319e+06	1.62292e+06	1.22515e+06	1.174e+06	1.08457e+06	1.18379e+06	1.30429e+06	1.06269e+06	1.01274e+06	2.13955e+06	2.79853e+06	1.84542e+06	2.2171e+06	1.91861e+06	1.28273e+06	1.16981e+06	1.41216e+06	1.52133e+06	1.38015e+06	2.5012e+06	2.23425e+06	2.34718e+06	2.23813e+06	1.98164e+06	1.4975e+06	1.90182e+06	2.08078e+06	213915	1.07873e+06	532267
unknown_RT_10.74_mz_736.493	10.743	736.493	-	458232	unknown		30	2824.03	3388.02	4383.39	270293	275874	323512	295063	318345	193077	192371	183590	202420	176077	458232	407734	363568	410606	379393	266001	253634	324959	339880	319826	304710	360493	335243	372888	392990	308614	333280	333175	24888.2	163812	90089.8
unknown_RT_10.77_mz_840.576	10.77	840.576	-	234650	unknown		8	3399.01	3988.07	4884.89	134286	150900	109023	129723	85449.2	44014.5	72780.4	44772.4	69095.8	66236.2	198274	126920	204548	185384	234650	124657	108989	149179	132272	157060	129029	180367	183630	221185	162428	71687	161716	174818	6245.84	81721.1	20731.3
unknown_RT_10.77_mz_782.569	10.774	782.569	+	1.24206e+06	unknown		6	14626.4	7100.9	8217.17	1.24206e+06	502178	518348	610452	653037	382757	438595	396374	267177	423040	1.0443e+06	1.18922e+06	723468	1.12038e+06	735390	657157	528938	596555	753193	665516	1.00809e+06	1.14482e+06	995572	1.02128e+06	961561	745717	923645	918922	53807.5	385311	186491
unknown_RT_10.78_mz_758.251	10.782	758.251	-	236206	unknown		3	2163.21	2538.11	3108.86	8588.46	8250.23	8633.96	8404.35	8275.42	7106.62	7327.3	6904.65	6990.14	6680.38	10056.9	9820.42	10447.8	10320.7	9770.51	7086.14	7251.45	7806.33	7540.32	7608.71	10256.7	10033.5	9652.56	10981.3	9207.96	182064	230065	236206	13420.8	56839.3	21857.7
unknown_RT_10.79_mz_911.566	10.792	911.566	-	1.72124e+06	unknown		31	2330.91	2734.87	3427.34	1.28084e+06	1.05608e+06	1.34203e+06	1.31716e+06	1.17999e+06	1.12423e+06	1.21686e+06	1.32056e+06	1.13217e+06	998695	1.57152e+06	1.52674e+06	1.40685e+06	1.48523e+06	1.53564e+06	888000	838607	1.1067e+06	1.1439e+06	1.04471e+06	1.35535e+06	1.59377e+06	1.37468e+06	1.57091e+06	1.40417e+06	1.31316e+06	1.54877e+06	1.72124e+06	136283	722187	400885
unknown_RT_10.79_mz_983.527	10.792	983.527	-	150094	unknown		18	2762.05	3115.64	3904.52	115892	116178	90608.8	96317.5	112257	87181.4	92326.3	88833.1	81985.6	91480.6	106588	123320	150094	115557	117441	91354.9	80297.2	114588	85786.8	92294.7	126015	128135	122154	129586	116808	94924.1	120584	119638	13933.6	74720.5	50436.3
unknown_RT_10.79_mz_967.552	10.793	967.552	-	232272	unknown		24	2922.36	3296.47	4131.14	183239	164156	163534	188054	184628	138537	144206	158373	133939	116216	182675	192284	172951	188879	180838	139461	126758	144945	163233	147683	193942	212437	214406	232272	172471	200073	196722	188455	20450.1	126294	82604.8
unknown_RT_10.79_mz_925.515	10.794	925.515	+	218694	unknown		12	11552.2	5553.06	6490.06	156264	158887	155154	188279	202208	128767	150817	173667	149981	155167	86758.7	144881	165724	150422	151411	145421	116155	151384	123249	143376	108337	88400.9	87703.8	146666	218694	138545	161997	156544	79860.5	155240	112741
unknown_RT_10.8_mz_887.563	10.795	887.563	+	598080	unknown		30	9943.75	4779.89	5586.43	312814	418007	503085	409636	387359	271558	305163	326349	256435	263737	539918	522637	465813	539734	552742	290009	255286	400616	351507	359731	458909	576193	553751	598080	528543	458473	511860	552967	58800.1	267278	165927
unknown_RT_10.8_mz_820.288	10.796	820.288	-	392893	unknown		4	2981.43	3363.1	4214.65	11380.1	10931.9	11440.4	11136.1	10965.3	9416.58	9708.99	9148.96	9262.24	8851.79	13325.8	13012.5	13843.8	13675.4	12946.3	9389.45	9608.48	10343.7	9991.24	10081.9	13590.5	13294.8	12790.1	14550.7	12200.9	217800	350639	392893	24730.1	122712	44308.4
unknown_RT_10.8_mz_909.545	10.798	909.545	+	296958	unknown		8	11639.9	5595.23	6539.35	240264	234319	200865	227945	150568	190620	196216	222768	222068	202434	140670	210270	183861	148225	149597	201609	212605	199987	206680	193746	125837	205462	130632	122261	244600	139906	296958	212210	100698	215042	181373
unknown_RT_10.81_mz_750.566	10.808	750.566	+	369690	unknown		16	9730.21	4677.24	5466.46	77913.8	99609.1	81740.5	92355.3	66916.9	33255	60075.1	66924	39609.6	42474	308781	319168	295810	251995	281064	115370	70252	90027.6	116125	99016.6	330973	358661	369690	305685	251452	209764	204860	206782	18215.5	96423.8	38683.3
unknown_RT_10.89_mz_365.342	10.886	365.342	-	565840	unknown		29	3066.43	3335.79	4328.03	292249	266140	384192	293661	298583	94050.5	86224.7	90261.5	92774.8	68534.2	387906	335865	344045	300419	272047	238360	226079	290750	401492	325604	361639	445584	415492	565840	304596	315067	374689	370676	16876.1	135774	81323.1
unknown_RT_10.93_mz_696.496	10.928	696.496	+	134548	unknown		4	12836	4793.71	5101.92	115771	134548	124491	127513	105364	32548.5	48749.5	38017	41495.3	30628.4	45317.4	39882	40581.2	68494.5	45209.1	55373.6	57070.2	80831.4	85980.2	71110.2	34152	37956.6	30606.9	53418.6	40583.4	56190.3	60267.4	78300.2	10463.5	24234.1	26192.7
unknown_RT_10.93_mz_694.482	10.929	694.482	-	81662.5	unknown		2	2396.05	2881.77	3587.77	81662.5	56188.3	75831.2	63477.2	54494.4	15603	23113.7	18239.3	16360.2	11498	28075.3	25339.1	26071.5	26784.5	19649.5	32105	30138	39328.4	38086.8	47193.2	22079.8	25883.8	21302.9	23047.3	23182.7	36526.5	33623.4	35830.3	3660.22	13387.6	11815.7
unknown_RT_10.93_mz_339.327	10.934	339.327	-	347400	unknown		26	4229.58	11330.2	26351.2	218004	192636	230567	215158	296295	112070	150323	137813	106957	109921	182761	299174	257673	208982	193584	154530	198760	234496	261695	213179	257002	234214	235581	331333	347400	203675	226820	280272	32273.7	139773	60904.6
unknown_RT_10.95_mz_828.559	10.949	828.559	+	531637	unknown		11	16960.3	4912.06	5202.16	147046	151832	215338	163120	151824	97425.2	82174.7	49963.6	38691.3	70892.2	316487	366610	383656	421488	359955	76218	104953	109635	75485.7	105342	406675	423643	252513	531637	392655	239334	166018	258179	26505.2	137946	89487.7
unknown_RT_10.95_mz_864.576	10.951	864.576	-	4.4595e+06	unknown		32	3108.93	3766.84	4803.6	1.513e+06	1.3522e+06	1.63326e+06	1.9598e+06	1.88526e+06	778299	898488	808721	813747	698586	3.89248e+06	3.8331e+06	3.63364e+06	3.6866e+06	3.6618e+06	910569	857306	847368	1.15136e+06	1.08937e+06	3.91576e+06	4.4595e+06	4.16632e+06	4.32307e+06	3.4594e+06	2.39682e+06	2.27875e+06	2.39721e+06	251618	1.35794e+06	704657
unknown_RT_10.95_mz_946.579	10.952	946.579	-	100351	unknown		3	2707.45	3280.4	4183.28	41127.9	35352.6	33302.9	49531.4	50312.3	16488.4	10570.4	11473.7	9092.38	12381.1	76564.9	82170	68982.9	67374.4	64048.7	10814.2	13751.8	12146.6	15553.4	21974.8	75507.4	82170.9	100351	86862.8	71583.1	49158.3	51621.3	53765.5	7843.3	34890.2	7102.58
unknown_RT_10.95_mz_844.524	10.954	844.524	+	516673	unknown		19	16403.6	4750.82	5031.39	125729	149742	149138	135996	138905	64867.2	63129.5	46748.8	70995.2	51016.6	432951	410634	388055	368462	430028	65519.1	73373.4	81600.9	91449.3	84932.6	429136	455739	475700	516673	390158	230364	255964	298305	14344.9	126783	72496.5
unknown_RT_10.96_mz_828.551	10.956	828.551	+	499599	unknown		8	13909.3	4028.43	4181.97	147046	151832	215338	163120	151824	97425.2	87182.3	71564.5	85965.2	69801.5	316487	366610	383656	421488	359955	104373	104953	115894	122340	105342	406675	471935	499599	483080	392655	239334	166018	258179	29120	163895	126389
unknown_RT_10.96_mz_864.622	10.957	864.622	+	2.9729e+06	unknown		25	15557.4	4505.74	4677.48	422985	450001	543310	388380	210130	78850.2	101659	69324.9	66343.9	62714.3	2.59883e+06	2.44081e+06	2.2251e+06	2.06174e+06	2.04794e+06	112907	107612	80620.4	247694	238223	2.06052e+06	2.8454e+06	2.43026e+06	2.9729e+06	2.31263e+06	817114	1.09241e+06	1.44534e+06	5053.01	139118	40334.5
unknown_RT_10.97_mz_870.54	10.967	870.54	+	256412	unknown		13	21481.2	6221.41	6635.21	121652	121102	137555	108145	109340	28926	29155.1	22403	24015.7	20381	241016	254203	236619	256412	195755	21181.7	20694.2	13514.2	20420.2	29669.5	135442	169122	150407	190462	206869	121368	103662	132616	7069.11	57295.2	27229.1
unknown_RT_10.99_mz_890.592	10.987	890.592	-	2.50645e+06	unknown		30	6913.48	5035.93	6421.98	1.38453e+06	1.23229e+06	1.41362e+06	1.32129e+06	1.22878e+06	494901	565881	516051	498595	404048	2.44512e+06	2.50645e+06	2.32061e+06	2.42429e+06	2.3301e+06	507716	446330	573924	617641	592270	1.85759e+06	2.21852e+06	1.99606e+06	2.13138e+06	2.28019e+06	1.34926e+06	1.54396e+06	1.69061e+06	140485	791768	409536
unknown_RT_11_mz_876.574	10.998	876.574	-	152207	unknown		2	7944.72	5787.11	7379.91	28106.4	28330.2	61463	35778.4	73131.2	11198.5	28289.8	21340.1	23386.3	20162.4	98316.2	141573	45231.8	68239.7	127069	20373.7	21065	21308.5	13447.1	13545.1	140356	98855.8	58039.6	64906.1	48185.6	152207	64911.2	20103	7398.21	62018.6	18751.2
unknown_RT_11_mz_846.304	11.001	846.304	-	548939	unknown		3	3147.99	2679.58	3417.08	5229.42	5063.3	5024.06	4924.21	4662.67	5185.17	5228.03	5191.55	4546.37	4747.96	5856.75	5900.91	5987.87	6141.63	5909.46	5059.19	4912.76	4874.83	5083.01	5026.83	5895.08	6257.88	6188.59	6147.58	5980.58	324384	136295	548939	31740.4	139778	56816.9
unknown_RT_11_mz_848.318	11.004	848.318	-	347473	unknown		2	3422.98	2913.65	3715.58	5686.23	5505.6	5462.93	5354.36	5289.02	5638.12	5684.73	5645.05	5428.07	5162.71	6534.41	6416.38	6510.93	6961.89	6425.68	5501.13	5341.91	5358.46	5527.03	5465.95	6410.04	7479.27	6729.19	6835.85	6503.01	227203	310320	347473	24167.9	84239.7	37278.2
unknown_RT_11.02_mz_740.544	11.015	740.544	+	318839	unknown		12	13592.1	4012.93	4198.38	34409.9	60817.6	69074.7	34097.2	27059.9	144441	140416	146463	101438	96600.6	132368	175529	145591	145401	166364	109807	178726	148325	198119	151510	296181	257925	290996	318839	146489	187924	197685	212580	11540.8	87594.5	57351.9
unknown_RT_11.02_mz_788.544	11.016	788.544	-	308553	unknown		6	6945.16	5110.86	6451.41	209563	216644	166204	208219	141073	79816.3	96541.4	93632.5	110742	90186	252666	199088	175451	217194	277499	167048	159125	259983	102788	180128	173128	308553	230871	248246	225445	202866	182741	201284	18870.8	94492.2	39655
unknown_RT_11.02_mz_838.559	11.022	838.559	+	1.52716e+06	unknown		26	27556.3	8135.74	8801.82	782589	634024	903875	773350	742609	543770	634305	735192	541270	579991	507002	1.38927e+06	1.16402e+06	1.41931e+06	1.30367e+06	550028	553425	810788	605152	645083	1.42495e+06	1.27596e+06	1.52716e+06	1.43646e+06	1.0583e+06	962846	1.10648e+06	1.04769e+06	101676	539857	277590
unknown_RT_11.03_mz_836.543	11.027	836.543	-	1.13532e+06	unknown		6	5719.29	4208.75	5312.68	576268	240120	363408	286270	336857	253228	234736	355088	300853	233596	501111	533611	1.13532e+06	545423	1.08759e+06	277652	271145	328187	359414	317635	547729	591783	627946	614758	518188	748162	371000	598778	71340.5	210559	122768
unknown_RT_11.03_mz_812.544	11.028	812.544	+	1.00008e+06	unknown		29	30130.9	8895.86	9624.17	815794	708305	835374	798814	709892	586875	704065	669695	645793	640850	656532	683224	627872	690563	617375	856859	871155	972631	863589	1.00008e+06	632528	756502	710889	732416	487433	694001	815353	866128	78375.7	427082	231331
unknown_RT_11.03_mz_762.528	11.031	762.528	+	4.20868e+06	unknown		31	35686.5	10536.1	11398.7	3.09641e+06	2.41275e+06	3.0472e+06	3.09503e+06	2.39975e+06	3.24915e+06	2.85229e+06	3.59658e+06	3.10959e+06	3.32423e+06	3.67807e+06	3.66264e+06	3.51675e+06	3.82047e+06	4.05137e+06	3.39539e+06	3.11887e+06	3.54521e+06	3.18042e+06	3.75422e+06	3.03844e+06	3.60893e+06	3.15261e+06	3.30139e+06	4.20868e+06	2.70899e+06	3.31205e+06	3.98384e+06	479653	1.60002e+06	975966
unknown_RT_11.03_mz_810.529	11.031	810.529	-	761501	unknown		23	7201.84	5299.75	6689.84	633626	525511	608904	639214	533007	478055	528741	500153	443572	419414	493254	413837	555192	482995	546021	646437	583283	761501	723434	758751	465613	478918	566449	606983	513027	532715	596956	697130	35119.3	310835	126560
unknown_RT_11.04_mz_771.513	11.041	771.513	+	120003	unknown		7	9169.71	3741.77	4048.11	58595.7	62289.3	73963.8	55455.7	60659	73028.2	60913.5	57352.1	52213.9	63282.5	70849.7	89506.8	85850.1	78290.9	84978.4	68748.1	72829.6	95569.6	66164.5	55187.6	113383	111675	120003	84442.6	81564.4	100003	97902.3	92187.6	23541.3	90179.9	52980.6
unknown_RT_11.04_mz_747.518	11.043	747.518	-	4.91486e+06	unknown		31	3945.61	2857.89	3597.21	1.61898e+06	1.0966e+06	1.87118e+06	1.67868e+06	1.50112e+06	1.32194e+06	1.35858e+06	1.59362e+06	1.47272e+06	1.24624e+06	3.55729e+06	3.9083e+06	3.43871e+06	3.45136e+06	3.49492e+06	1.70626e+06	1.38509e+06	1.86505e+06	2.19375e+06	1.8619e+06	4.03098e+06	4.91486e+06	4.42884e+06	4.72467e+06	3.30869e+06	2.66144e+06	3.08331e+06	3.21842e+06	288722	1.42309e+06	698386
unknown_RT_11.04_mz_577.518	11.043	577.518	+	544769	unknown		28	17429.7	5462.14	5909.33	234305	177975	221305	216548	183317	206543	195583	224281	211449	174321	427572	420588	417055	366673	371421	209245	198466	278121	276715	306357	466954	544769	506479	523350	381922	313995	362350	374198	27328.1	199854	98877.3
unknown_RT_11.04_mz_749.533	11.043	749.533	+	271006	unknown		14	10924.6	4457.84	4822.81	99942.1	87164	91331.9	86384	80399.5	67031.8	92976.6	86134.7	73997.5	81190.7	217307	181788	174092	193378	186618	80394.4	90815.9	119946	125256	106627	234139	226574	271006	252890	170772	155063	134652	174147	13936	73745.6	42766
unknown_RT_11.05_mz_1194.819	11.047	1194.82	+	466317	unknown		19	10263.5	4188.08	4530.97	266087	227117	54348.3	466317	45372.3	104178	261961	119224	83678.1	100059	114105	173569	32798.8	53485.5	302765	105266	20816.1	115439	129363	268426	132109	33301.1	210870	39440.1	61221.6	136553	143634	159856	10002.8	71481.6	37133
unknown_RT_11.05_mz_1175.777	11.047	1175.78	-	139412	unknown		2	3713.06	2732.4	3385.2	76823.1	61706.7	22385.4	139412	11675	33196.8	90430.1	29723.9	23335	24376	22548.2	57024.9	6307.91	6462.55	76049.3	17256.3	4958.77	30194.3	37862.5	67395.3	20642.7	13582.8	51396.6	6345.55	6036.59	31892.5	32838.7	44380.7	3457.64	15993.1	4117.71
unknown_RT_11.05_mz_784.509	11.049	784.509	+	160129	unknown		3	34809	10277	11118.4	86165.4	86627.9	102207	92223.5	66688.1	125390	160129	156847	123908	141409	45709.2	67115.8	32370.9	55895.7	64079.6	141352	121788	149909	139773	137745	45206.9	34497.6	31942.7	80206.9	33931.9	89427	86587.7	73878.4	36838.6	87556.4	52157.9
unknown_RT_11.08_mz_750.515	11.078	750.515	-	89527.9	unknown		3	4174.36	3071.86	3805.76	75300.9	56158.2	86897.6	50479.6	66925.8	14800.2	31204	32187.4	32103.4	5387.82	75743.7	63262	81761.5	60056.6	89527.9	30695.1	27214.4	33863.3	32367.2	38230.9	75345.4	54656.4	66355.9	73384.7	71475	47261.8	61455.7	50285.5	3887.21	34405.1	18973.4
unknown_RT_11.08_mz_752.521	11.08	752.521	+	136806	unknown		8	11915.9	5778.51	6251.61	110906	119197	134099	109878	107365	30140.5	15031.2	32071.7	47227	25869.2	120493	136806	91968.5	115550	120921	59991.5	62411.4	34520.2	78805.1	76071.4	104885	96835.3	90321.5	131701	128670	80368	114427	108892	6629.25	48937	12601.4
unknown_RT_11.09_mz_814.559	11.085	814.559	-	235282	unknown		2	5943.84	4374	5419	174114	155137	163073	164765	136833	31103.3	43618	40781.3	34575.8	32118.6	232826	211258	207315	206811	149683	82545	65134	84556.4	106799	94069.8	203079	235282	225925	213419	163816	204352	127871	128399	12431.8	92349.4	36904.6
unknown_RT_11.09_mz_468.441	11.089	468.441	+	254672	unknown		4	10385.8	44171.8	39430.9	8209.44	8392.83	9144.67	8964.87	8561.48	7787.63	8438.19	7611.19	7928.29	8014.27	11594.5	9863.31	11261.1	10335.9	9642.61	7139.19	7668.02	8714.73	8668.43	8641.96	11254.5	11577.8	10284.5	11054.5	10737.8	244024	232014	254672	16066.4	105470	60962.6
unknown_RT_11.09_mz_820.545	11.089	820.545	+	189110	unknown		10	12672.4	6145.35	6648.48	25447.1	27527.5	20574.5	61885.5	41622.8	150031	125797	142430	144545	139396	14147.3	13786	14118.2	12611.5	13213.4	138832	109353	189110	188258	126261	13732.4	14126.9	15075.7	13488.3	13101.9	24965.6	40810	56667	7050.1	27664.5	8445.61
unknown_RT_11.09_mz_794.585	11.091	794.585	+	284543	unknown		4	14264.7	6917.54	7483.88	211268	139871	200905	194729	159318	180481	159935	144911	136276	166653	106443	114118	70610.9	105875	144049	172134	160315	159176	200101	207691	136580	96935.5	284543	117604	134993	125011	115798	180280	19359.7	94869.9	41442.9
unknown_RT_11.09_mz_818.535	11.093	818.535	-	163860	unknown		10	6553.18	4822.41	6061.29	53201.7	38751	54246.6	52230.7	36557.2	112746	117991	120237	118484	109050	10705.4	10512.1	11132.8	11405.8	10807.3	140956	114510	135385	163860	156949	15772.4	12253.4	13895.3	11199.3	16135.3	49928.8	74056.8	75386	6102.39	24609.2	17628.7
unknown_RT_11.11_mz_788.543	11.113	788.543	+	2.94553e+06	unknown		30	21039.1	10202.7	11038	2.45193e+06	2.34053e+06	2.07009e+06	2.46753e+06	1.88953e+06	1.10975e+06	1.26093e+06	1.26036e+06	1.14499e+06	1.20764e+06	2.49474e+06	1.82679e+06	1.93937e+06	2.94553e+06	2.3635e+06	1.0544e+06	1.19702e+06	1.55504e+06	1.63516e+06	1.27787e+06	1.65148e+06	1.96381e+06	1.67888e+06	1.82661e+06	2.31214e+06	1.29675e+06	1.94692e+06	2.12839e+06	728142	832877	510544
unknown_RT_11.11_mz_873.55	11.113	873.55	-	111990	unknown		7	3564.14	2736.37	3439.35	111498	88981.1	111990	106152	74485.2	25509.9	32298.8	36987.3	30245.5	29866.6	62321.4	67096.4	63225.1	71296.4	54582.9	33294.3	46152.6	59866.9	55397.9	52606.7	53063.8	60544.9	47112.2	56644.9	63079.3	62061.6	70933	85212.9	6826.04	27371.6	6569.83
unknown_RT_11.12_mz_792.59	11.124	792.59	+	185291	unknown		2	9867.29	4833.24	5061.04	110694	118782	143231	157212	185291	16055.6	32738.1	41031	23841.1	33802.8	121777	158929	109999	119769	84323.3	19880.5	31163	34603.7	19958.3	19121.3	46929.9	36028.6	71785.7	22392.4	60328.3	49866.2	146229	105841	5092.13	13432.6	6328.82
unknown_RT_11.13_mz_937.581	11.13	937.581	-	85119.3	unknown		4	3332.86	2546.38	3216.17	25562.7	27564.8	25060.9	30296.9	22162.4	18935.6	23849.9	27926.3	21529.7	19924.4	55841.9	54047.1	61227.2	52432.2	65149	32473.4	25711.5	35373.4	40207.7	30169.6	74595.6	80839.8	75386.8	85119.3	49671.6	42619.1	51159.9	60118.7	2970.54	19566.5	6731.11
unknown_RT_11.19_mz_750.565	11.192	750.565	+	145007	unknown		5	8016.65	4445.84	4761.6	16807.5	20604.3	24128.9	33858.7	23278.7	24278.1	28324.4	19869.6	21381.5	17702	125583	145007	111676	109115	115030	12868.1	12518	39099.6	21749.9	14905.9	72333.9	95823.7	92259.1	83970.8	111363	63493.3	58922.3	71263.5	9289.36	19602.5	15405.7
unknown_RT_11.19_mz_907.608	11.194	907.608	+	655024	unknown		4	9160.56	5080.23	5441.04	39218.9	156800	285911	242662	310047	53803.3	97235.5	236930	264556	319578	220693	154734	73480.7	168267	258894	339405	226244	302655	98399.3	446996	230141	210634	73942	261976	100651	147094	299326	655024	45586.5	172751	91790.1
unknown_RT_11.21_mz_762.507	11.21	762.507	-	3.17879e+06	unknown		31	2881.54	3288.53	4011.87	983547	905334	1.05085e+06	956678	945216	1.46411e+06	1.57016e+06	1.54813e+06	1.51615e+06	1.29894e+06	3.00336e+06	2.01404e+06	2.78078e+06	2.87671e+06	2.88818e+06	932605	1.38705e+06	1.61978e+06	1.68078e+06	1.67482e+06	2.76545e+06	2.53137e+06	2.85448e+06	3.17879e+06	2.55648e+06	2.01213e+06	2.1374e+06	2.27204e+06	221385	1.18465e+06	549064
unknown_RT_11.21_mz_862.626	11.214	862.626	+	378969	unknown		24	8600.51	4697.42	5108.39	378969	374114	342676	370661	354211	215984	220087	188032	196715	212716	128568	162348	108832	125213	112788	188294	161346	278388	179207	193968	80678.1	111236	141803	89045.1	131321	198087	234325	230844	12642.8	134612	48864.6
unknown_RT_11.21_mz_920.632	11.214	920.632	-	198266	unknown		19	2813.51	3210.89	3670.45	182735	156815	198266	197870	171655	98641.6	129225	113106	82792.9	110007	89522.4	84896.6	67485.9	69441.8	87996.4	86196.4	95161.5	85533.5	121532	104580	49155.2	57784.7	50356	76454.8	59232.1	101423	114231	108422	10028.8	56448.6	24451
unknown_RT_11.23_mz_889.572	11.229	889.572	-	295856	unknown		2	3634.5	4147.84	4741.51	201200	121963	201932	118927	108067	120241	137650	187192	217279	192451	64938.9	234001	93061.7	101185	72754.6	119041	200182	241941	234566	267879	50368.7	220263	104314	127178	116713	230715	248638	295856	9421.86	141284	64439.4
unknown_RT_11.23_mz_911.566	11.233	911.566	-	498690	unknown		29	2142.4	2833.76	3239.34	387884	410885	444986	375978	336477	165332	198043	245353	175112	153093	379714	444624	353574	367510	375735	194106	185251	254402	243915	244239	379739	492519	447973	498690	372670	406842	413827	468716	15831.8	166713	60564.5
unknown_RT_11.26_mz_824.582	11.258	824.582	-	468318	unknown		23	2511.37	2934.5	3436.53	468318	376552	419591	449192	362648	132056	135392	106140	121246	99106.4	231858	192371	206028	231331	205227	100773	97853.6	117847	98817.1	114160	115328	134287	86153.2	137949	215747	190809	196142	196966	16257.8	112384	60304
unknown_RT_11.28_mz_776.581	11.279	776.581	+	525418	unknown		11	8572.6	4985.81	5718.63	140747	94417.8	53894.2	118421	53179.2	36044	76806.8	66050.9	64986.3	65248.6	449591	346397	413393	525418	493900	67877.9	78330.3	102086	43726.5	43133.8	449232	510937	404946	470652	483827	236224	214218	329087	10761.7	95175.7	60798.1
unknown_RT_11.28_mz_790.537	11.283	790.537	+	5.00896e+06	unknown		31	9379.01	5454.82	6256.57	2.16584e+06	2.01526e+06	2.33702e+06	2.58796e+06	1.98484e+06	1.96262e+06	1.66165e+06	1.76571e+06	1.51084e+06	1.54752e+06	4.66763e+06	5.00896e+06	4.40978e+06	4.73931e+06	4.70448e+06	1.96302e+06	1.71425e+06	1.79692e+06	2.08499e+06	1.99279e+06	4.06166e+06	4.21953e+06	3.89151e+06	4.68736e+06	4.87558e+06	3.05933e+06	3.38283e+06	3.27925e+06	478588	2.10691e+06	1.00483e+06
unknown_RT_11.28_mz_741.529	11.284	741.529	+	1.00844e+06	unknown		20	10765.5	6261.23	7472.8	639360	659057	699942	613650	653614	930668	812527	1.00844e+06	933003	856574	572634	756594	777672	741051	675508	575427	483179	546336	503951	477872	572533	524769	553216	567261	735376	586760	595943	557533	225778	566542	486481
unknown_RT_11.29_mz_725.557	11.285	725.557	+	1.10617e+06	unknown		31	10966.6	6378.14	7612.33	887225	943293	792981	810298	895346	1.07593e+06	1.10617e+06	1.05162e+06	1.00906e+06	936382	843331	814733	878183	876462	837476	726499	746706	649856	715531	666407	705989	710757	651723	791203	824391	799587	855455	750681	329953	785925	585022
unknown_RT_11.29_mz_1491.086	11.285	1491.09	-	133903	unknown		4	2094.64	2447.56	2969.12	21924.6	27304.9	66813.1	44013.8	31557.4	27044.6	18285.8	17231.8	16579	44375.9	126308	118453	107799	133903	109140	14044.1	17218.9	24562.4	18228.3	20451.8	68100.2	123370	73159.7	78404.6	125966	101808	69915.2	87056.4	4720.07	19308.6	6731.47
unknown_RT_11.29_mz_1493.107	11.287	1493.11	+	255674	unknown		2	7485.97	4507.29	5169.77	242753	48172.4	65730.8	71109.8	129640	88418.4	73768.1	36358.4	63898.3	58851.8	255674	198853	213392	246611	197798	65700.1	31493.4	68445.9	42587	86878.2	116653	165616	168071	247624	121562	91506.2	215601	164153	9728.81	34648	25699
unknown_RT_11.29_mz_859.558	11.287	859.558	-	158754	unknown		8	3602.02	4707.48	5105.81	104845	128106	103494	112191	136495	148899	157843	140449	133151	158754	102388	100114	90967.2	108320	94369.1	99555.7	102009	86374.5	74166	87749.7	72515.4	79207.8	105091	101046	92013.4	91943.5	93082.1	90462.2	25423.8	85457.2	65766.9
unknown_RT_11.29_mz_788.524	11.288	788.524	-	3.49634e+06	unknown		31	3048.07	3983.51	4320.59	1.61385e+06	1.55687e+06	1.74298e+06	1.62891e+06	1.568e+06	1.19001e+06	1.19393e+06	1.12056e+06	1.15271e+06	1.0399e+06	3.49634e+06	3.38524e+06	3.13871e+06	3.45317e+06	3.25173e+06	1.15401e+06	1.059e+06	1.48685e+06	1.40297e+06	1.32348e+06	2.67807e+06	3.09836e+06	2.91185e+06	3.12153e+06	3.26265e+06	2.17085e+06	2.25605e+06	2.37416e+06	277056	1.23439e+06	620207
unknown_RT_11.29_mz_761.628	11.288	761.628	+	2.01387e+06	unknown		29	8413.52	4893.29	5612.51	1.62095e+06	1.55472e+06	1.52218e+06	1.72866e+06	1.28323e+06	1.85537e+06	2.01387e+06	1.90098e+06	1.85161e+06	1.69776e+06	1.61684e+06	1.45991e+06	1.6215e+06	1.84242e+06	1.58276e+06	854735	749570	967795	1.06877e+06	1.01826e+06	1.05289e+06	1.34463e+06	1.2782e+06	1.15436e+06	1.66989e+06	1.30363e+06	1.35332e+06	1.69599e+06	25727.5	733321	265474
unknown_RT_11.29_mz_850.597	11.291	850.597	-	197839	unknown		5	2717.99	3552.14	3852.71	197839	130281	175790	154219	124898	11520.4	12260.7	11718.7	22545	11473.7	34794.4	76420.3	67562.4	59113.2	66535.5	28002.7	10732.4	12644.5	12461.3	25778.8	45046	26690.6	15294.6	32832	52065.1	19098.6	42614.1	43582.2	12638.1	16471.6	8734.7
unknown_RT_11.29_mz_1464.147	11.294	1464.15	-	295193	unknown		20	2268.78	2965.06	3215.96	278506	226462	230661	216169	295193	206945	269900	208908	201609	236465	173897	211951	218456	240346	232052	105817	65238.8	109531	122758	116682	157918	162294	179285	184694	220544	168436	160966	217703	5112.48	119687	39014.3
unknown_RT_11.3_mz_687.541	11.296	687.541	-	182854	unknown		14	2868.37	3748.67	4065.88	182854	129758	170566	139446	167085	128945	143593	159191	141725	116960	147645	150312	141098	152685	159591	70398.9	70145	106420	96772.1	86665.1	113669	121446	137741	141408	133120	138462	121643	118704	17153.9	72311.7	39972.3
unknown_RT_11.3_mz_747.567	11.297	747.567	-	1.58226e+06	unknown		29	2839.22	3710.57	4024.55	352961	448893	727432	532815	931681	749925	581598	310254	838843	418396	740394	832965	419791	513157	735111	279590	142658	650589	416698	345060	834553	661264	445993	412961	372308	1.58226e+06	571996	270983	169086	890611	483475
unknown_RT_11.3_mz_1406.142	11.297	1406.14	+	1.05096e+06	unknown		23	6770.52	3992.64	4675.68	948112	805319	1.03733e+06	676905	680449	667328	1.05096e+06	866689	781438	775188	846227	780137	969479	788350	848438	219944	209478	327377	349135	317122	633586	489069	455770	571488	858605	531672	745574	810052	8799	291981	76158.9
unknown_RT_11.3_mz_761.582	11.298	761.582	-	1.66259e+07	unknown		31	3301.43	4314.63	5038.53	1.50666e+07	1.41449e+07	1.56341e+07	1.51042e+07	1.4396e+07	1.36167e+07	1.4275e+07	1.38052e+07	1.38272e+07	1.22181e+07	1.66259e+07	1.64983e+07	1.47834e+07	1.58206e+07	1.5855e+07	8.67258e+06	8.10302e+06	1.03482e+07	1.06334e+07	1.05491e+07	1.18139e+07	1.33655e+07	1.24587e+07	1.36745e+07	1.50034e+07	13394763	1.35436e+07	1.46477e+07	1.88515e+06	8.18592e+06	4.63079e+06
unknown_RT_11.3_mz_747.574	11.298	747.574	-	1.58226e+06	unknown		2	3021.01	3948.16	4282.24	352961	448893	727432	532815	931681	749925	581598	310254	838843	418396	740394	832965	419791	513157	735111	279590	142658	650589	416698	345060	834553	661264	445993	412961	372308	1.58226e+06	571996	270983	169086	890611	483475
unknown_RT_11.31_mz_843.584	11.305	843.583	-	346095	unknown		23	4354.03	5690.28	6644.99	272197	343949	284935	263487	227678	300700	317167	262521	278650	298238	322159	318801	273014	245751	319262	209050	219685	229533	231093	253130	251190	314380	300555	346095	335729	292970	295249	277877	83354.2	223193	145732
unknown_RT_11.31_mz_1409.107	11.31	1409.11	+	1.53087e+06	unknown		28	6408.98	3803.55	4634.9	1.22289e+06	1.20964e+06	1.21724e+06	1.2978e+06	986173	417435	576772	483064	447995	370728	1.53087e+06	1.40573e+06	1.30072e+06	1.41158e+06	1.33846e+06	405420	520434	892283	904063	875879	1.1777e+06	1.29882e+06	1.15252e+06	1.04376e+06	1.34634e+06	1.20568e+06	1.01387e+06	1.20537e+06	8382.27	384022	115829
unknown_RT_11.31_mz_1467.119	11.311	1467.12	-	232315	unknown		13	2051.19	2680.7	2907.53	152859	186727	122022	139155	166131	78410.8	74831.2	57266.1	73509.4	63724.9	153524	174865	197983	185587	232315	125406	85524.1	97678.6	133446	117751	197769	141168	148549	221133	124096	84359.1	159688	165117	4622.16	63031.9	29838.3
unknown_RT_11.31_mz_764.591	11.314	764.591	+	4.70177e+06	unknown		30	8609.69	5109.61	6319.81	4.11435e+06	4.06896e+06	3.94665e+06	4.03853e+06	3.82027e+06	2.1154e+06	2.37437e+06	2.2249e+06	2.77888e+06	2.38077e+06	3.83615e+06	3.73868e+06	3.76928e+06	4.09679e+06	3.69583e+06	3.7069e+06	3.28608e+06	3.94885e+06	4.40952e+06	4.70177e+06	4.00756e+06	4.37967e+06	4.33344e+06	4.36233e+06	4.0226e+06	3.62116e+06	3.7581e+06	4.07859e+06	149574	2.36801e+06	933918
unknown_RT_11.32_mz_744.491	11.321	744.491	+	626491	unknown		20	9364.98	4939.5	6109.42	427949	446129	431373	466508	420306	221217	197774	264666	251021	275157	550093	422656	545533	559419	490270	622304	601931	610861	551091	596959	549286	525757	626491	611265	464439	433974	543745	426497	108636	408329	291460
unknown_RT_11.32_mz_1412.073	11.323	1412.07	+	928409	unknown		18	5846.64	3517.45	4307.03	625779	569577	684990	545982	658084	76545.3	75934.3	70610.7	141724	115233	723676	879738	704807	635726	642179	523784	441296	693408	610637	681602	928409	927685	848375	870069	643758	594496	670481	814130	7789.3	236139	38334.4
unknown_RT_11.33_mz_764.544	11.327	764.544	-	6.92285e+06	unknown		31	2995.64	3914.99	4571.85	5.51332e+06	4.3388e+06	5.72217e+06	5.37929e+06	5.24848e+06	2.31355e+06	2.31348e+06	2.28785e+06	2.27372e+06	2.10423e+06	5.95782e+06	5.70601e+06	5.2258e+06	5.80137e+06	5.5669e+06	4.76261e+06	4.43489e+06	5.41768e+06	5.67647e+06	5.63e+06	5.9837e+06	6.65582e+06	6.40804e+06	6.92285e+06	5.21108e+06	4.96073e+06	5.16142e+06	5.83846e+06	712737	3.24485e+06	1.85076e+06
unknown_RT_11.35_mz_1488.1	11.346	1488.1	+	928684	unknown		15	6827.95	3646.17	4454.34	591104	585842	641427	597997	542345	130545	120889	49124	127517	52258.1	638254	652951	693862	630533	686126	269531	224453	314177	350480	369071	775371	928684	923932	780328	493135	430769	461252	590979	7936.7	208022	15924.1
unknown_RT_11.36_mz_1435.123	11.356	1435.12	+	487277	unknown		12	8383.52	4476.86	5469.14	382469	313591	279976	353328	319010	185388	351598	337232	245898	178593	353124	458363	322168	487277	409318	85577.9	151246	195130	272229	169335	262989	338385	113074	203886	359823	369640	369942	195762	9744.86	71602.6	19551.9
unknown_RT_11.36_mz_1438.082	11.364	1438.08	+	1.35938e+06	unknown		22	8187.84	4372.36	5341.49	773820	772428	932498	948427	702974	268333	363932	216895	211792	243876	822705	1.1437e+06	839624	1.02942e+06	1.07092e+06	546061	520591	812344	1.19599e+06	874660	1.24951e+06	1.1721e+06	1.06618e+06	1.35938e+06	847418	1.06244e+06	955744	1.07741e+06	9579.63	228506	51794.9
unknown_RT_11.37_mz_820.524	11.371	820.524	+	372622	unknown		3	7092.25	3787.31	4626.76	310915	372622	264741	236609	275539	164340	118731	117985	156034	139688	188605	196197	255515	238243	231079	126278	217210	182916	73572.6	145900	296642	353479	347259	282901	281706	305221	234846	340789	81297.8	247881	216674
unknown_RT_11.37_mz_840.576	11.374	840.576	-	6.00431e+06	unknown		31	3306.07	3894.58	4548.01	3.65156e+06	4.15352e+06	4.45e+06	4.09435e+06	4.14347e+06	1.72397e+06	1.86387e+06	1.683e+06	1.74886e+06	1.50798e+06	4.9435e+06	4.96897e+06	3.95585e+06	4.80921e+06	4.54559e+06	2.52632e+06	2.29993e+06	2.79076e+06	2.96062e+06	2.94198e+06	5.20164e+06	5.98303e+06	6.00431e+06	5.98885e+06	4.28459e+06	4.00062e+06	3.84647e+06	4.47771e+06	532077	2.49658e+06	1.43514e+06
unknown_RT_11.39_mz_1514.117	11.387	1514.12	+	2.23006e+06	unknown		25	8345.9	4517.79	5444.6	1.48848e+06	1.37788e+06	1.36928e+06	1.68996e+06	1.15418e+06	407693	589232	531539	380001	316893	1.6195e+06	1.86162e+06	1.49385e+06	1.65095e+06	1.69887e+06	804266	625570	1.04989e+06	1.11175e+06	1.07563e+06	1.82928e+06	2.09745e+06	2.23006e+06	1.81413e+06	1.21083e+06	1.46105e+06	1.3646e+06	1.72607e+06	9764.56	626667	73497.4
unknown_RT_11.4_mz_866.591	11.401	866.591	-	4.79403e+06	unknown		31	4798.32	5505.82	6600.83	3.11284e+06	3.02063e+06	3.2378e+06	2.98217e+06	3.0366e+06	1.31996e+06	1.27898e+06	1.215e+06	1.24373e+06	1.12844e+06	4.69352e+06	4.79403e+06	4.27121e+06	4.46282e+06	4.5087e+06	1.2735e+06	1.24971e+06	1.57396e+06	1.56513e+06	1.59026e+06	3.86812e+06	4.63673e+06	4.24685e+06	4.73101e+06	4.13361e+06	3.01947e+06	3.11045e+06	3.48776e+06	383625	1.81672e+06	1.10906e+06
unknown_RT_11.41_mz_848.318	11.413	848.318	-	885404	unknown		6	2753.43	3159.41	3611.18	9632.53	9308.44	11293.7	9250.19	9263.81	8882.66	9190.1	8626.59	8980.36	7763.44	11100.1	11293.3	11583.6	11392.3	10445.7	9595.71	9766.88	10885.3	10047.2	10725.1	11184.6	12307.1	10764.1	11654.5	10575.6	541874	726045	885404	62515.1	278785	113333
unknown_RT_11.42_mz_1540.128	11.419	1540.13	+	1.72423e+06	unknown		21	10437.3	5729.69	6413.09	538951	566873	635822	947460	769014	221543	306661	241686	218589	144066	1.51724e+06	1.5868e+06	1.37354e+06	1.42421e+06	1.66237e+06	247868	189612	606741	459329	354894	1.4816e+06	1.72423e+06	1.18756e+06	1.32366e+06	1.25685e+06	695747	1.18218e+06	1.20899e+06	11997.5	314294	57226.2
unknown_RT_11.43_mz_790.607	11.431	790.607	+	1.1294e+07	unknown		31	15409	8241.33	9224.3	9.09001e+06	8.78429e+06	7.7892e+06	9.01189e+06	7.87723e+06	9.11702e+06	9.46025e+06	8.78182e+06	8.77465e+06	8.28151e+06	8.06246e+06	8.67156e+06	7.71526e+06	8.75597e+06	8.13136e+06	9.65561e+06	9.34414e+06	1.1294e+07	1.1161e+07	1.06078e+07	8.65874e+06	7.83636e+06	8.78241e+06	9.03726e+06	8.5077e+06	9.66563e+06	8.88963e+06	9.1886e+06	261149	6.33846e+06	2.81771e+06
unknown_RT_11.43_mz_892.607	11.432	892.607	-	947773	unknown		28	4476.79	5136.88	6023.04	324318	267994	359991	353780	345827	149557	170284	153754	148872	132320	906799	947773	805916	886525	883621	157309	144046	152056	162326	197420	705779	852976	753183	913922	858222	477025	539215	630404	34606.1	262298	153534
unknown_RT_11.43_mz_1522.107	11.432	1522.11	-	507081	unknown		28	2609.76	2994.56	3511.15	234732	208885	212712	159919	196383	285548	290937	252752	260216	258159	272624	263425	314027	243224	312974	433609	333212	480015	455211	507081	361878	397825	374190	404065	285566	272926	348140	343104	4780.87	170495	35437.5
[truncated: 1,016 more rows]

## Sheet: Lipidomics QC metrics
Unique_ID	Retention Time (min)	Quant Ion	Polarity	Area (max)	Identification	Lipid Class	Features Found		sample	concentration	blank_1	blank_2	pool_eighth	pool_quarter	pool_half	pool_1	pool_2	pool_3		Pool_mean	RSD technical Replicates	Slope of dilultion		Filter out
[truncated: 2,141 more rows]

[truncated: 1 more sheets: Lipidomics_Results_filtered]
