# Supplementary material for: A transcriptional network governing ceramide homeostasis establishes a cytokine-dependent developmental process
Source: Nat Commun. 2023 Nov 9;14:7262. doi: 10.1038/s41467-023-42978-w (PMC10636182; doi:10.1038/s41467-023-42978-w)
Supplement: Supplementary file 7 — Supplementary Data 3 [file 41467_2023_42978_MOESM7_ESM.xlsx]

## Sheet: Sheet1
Supplementary Table 7. Sphingolipid mass transitions and retention times. Molecules utilized as internal standards (identified by the _IS) precede the respective analytes.
Compound	Retention Time (min)	Precursor Ion (m/z)	Product Ion (m/z)	Collision Energy (V)	Min Dwell Time (ms)
d17Sph_IS	5.3	286.1	268	12	122.926
d18Sph	5.8	300.2	282.2	12	122.926
d17dhSph_IS	5.6	288.2	270.3	12	122.926
d18dhSph	6.1	302.3	284.2	12	122.926
d17Sph1P_IS	6.9	366.2	250.1	12	122.926
d18Sph1P	7.5	380.2	264.2	16	122.926
d18dhSph1P	7.8	382.3	284.3	12	122.926
Cer d13:1/16:0_IS	12.8	468.4	450.5	10	56.638
dhCer d18:0/14:0	15.3	512.5	494.2	25	31.092
Cer d18:1/14:0	14.8	510.5	492.6	10	31.092
dhCer d18:0/16:0	16.7	540.5	522.5	25	31.092
Cer d18:1/16:0	16.2	538.5	520.6	10	31.092
Cer d18:1/17:0_IS	16.9	552.5	534.5	10	31.092
dhCer d18:0/18:1	17.3	566.5	548.6	25	31.092
Cer d18:1/18:1	16.7	564.4	546.4	10	31.092
dhCer d18:0/18:0	18.1	568.6	550.3	25	31.092
Cer d18:1/18:0	17.7	566.5	548.6	10	31.092
dhCer d18:0/20:1	18.5	594.5	576.6	25	31.092
Cer d18:1/20:1	18	592.5	574.5	10	31.092
dhCer d18:0/20:0	19.4	596.5	578.5	25	31.092
Cer d18:1/20:0	19	594.5	576.5	10	31.092
Cer d17:1/24:0_IS	21.1	636.5	250.1	28	31.092
dhCer d18:0/22:1	19.7	622.6	604.6	25	31.092
Cer d18:1/22:1	19.2	620.6	602.6	10	31.092
dhCer d18:0/22:0	20.7	624.5	606.6	25	31.092
Cer d18:1/22:0	20.3	622.6	604.6	25	31.092
dhCer d18:0/24:1	20.9	650.7	632.6	25	31.092
Cer d18:1/24:1	20.5	648.7	630.7	14	31.092
dhCer d18:0/24:0	22.3	652.6	634.6	25	31.092
Cer d18:1/24:0	21.8	650.7	632.6	10	31.092
dhCer d18:0/26:1	22.5	678.7	660.6	25	33.489
Cer d18:1/26:1	22	676.8	658.7	10	31.092
dhCer d18:0/26:0	24.3	680.6	662.5	25	37.771
Cer d18:1/26:0	23.6	678.7	660.6	10	34.807
