# Supplementary material for: A transcriptional network governing ceramide homeostasis establishes a cytokine-dependent developmental process
Source: Nat Commun. 2023 Nov 9;14:7262. doi: 10.1038/s41467-023-42978-w (PMC10636182; doi:10.1038/s41467-023-42978-w)
Supplement: Supplementary file 8 — Source Data [file 41467_2023_42978_MOESM8_ESM.zip]

Archive with 3 entries (2 files):
- Source Data/
- Source Data/Source Data File_Raw Data for Graphs.xlsx
- Source Data/Source Data File_Uncropped Images.pdf
