# Supplementary material for: A transcriptional network governing ceramide homeostasis establishes a cytokine-dependent developmental process
Source: Nat Commun. 2023 Nov 9;14:7262. doi: 10.1038/s41467-023-42978-w (PMC10636182; doi:10.1038/s41467-023-42978-w)
Supplement: Supplementary file 8 — Source Data [file 41467_2023_42978_MOESM8_ESM.zip › Source Data/Source Data File_Raw Data for Graphs.xlsx]

## Sheet: Fig. 1d
	0	24	48	72
Degs1	0.394671	0.782414	1.86206	0.876708
	0.10937	0.348264	1.85931	0.762677
	0.230868	0.718885	1.68845	0.637514
	0.163951	0.924086	1.69432	1.09633
	0.320321	0.520399	1.22622	0.608255
	0.217472	0.514762	1.28766	1.13711
Gata2	1.37643	0.140318	0.113751	0.079417
	0.524368	0.029326	0.026472	0.016011
	1.39235	0.20917	0.120524	0.131041
	0.931636	0.217434	0.121551	0.181204
	1.28768	0.129752	0.075987	0.08393
	1.26246	0.121931	0.081217	0.110011
Eif3k	1.05747	0.734406	0.631498	0.266223
	0.841152	0.726182	1.29143	1.01113
	0.824491	0.640758	0.650669	0.250877
	0.427101	0.846105	0.712819	0.376186
	0.68639	0.497199	0.36773	0.170543
	0.550818	0.467121	0.534628	0.352703

## Sheet: Fig. 1f
	0	24	48	72
DEGS1/-actin	0.999925	2.55289	4.151	4.18169
	1.00097	3.37462	4.62674	2.19287
	1.0003	2.82969	4.23172	3.90073
GATA2/-actin	1	0.223027	0.131155	0.098611
	1	0.201269	0.100663	0.076285
	1	0.127992	0.080523	0.045238

## Sheet: Fig. 1g
	-E2 24h	-E2 48h	+E2 24h	+E2 48h
Cer	6.48	6.19	9.27	8.55
	6.18	5.58	9.29	8.34
	5.78	4.94	6.93	5.71
	5.82	4.9	6.78	5.94
dhCer	0.98283	0.91702	1.1653	0.96344
	1.02169	0.91936	1.13496	0.93532
	0.87699	0.76596	0.85428	0.64535
	0.86831	0.80364	0.81955	0.69102
Sph	0.07	0.06	0.15	0.25
	0.07	0.06	0.15	0.25
	0.08	0.05	0.12	0.18
	0.08	0.05	0.11	0.18
dhSph	0.058	0.072	0.052	0.075
	0.062	0.063	0.049	0.07
	0.057	0.053	0.039	0.052
	0.071	0.054	0.035	0.054
Sph-1P	0.56	0.57	1.12	2.04
	0.61	0.59	1.1	2
	0.6	0.46	0.86	1.36
	0.59	0.5	0.81	1.35
dhSph-1P	1.12	1.37	0.79	0.95
	1.23	1.39	0.79	0.92
	1.13	1.1	0.6	0.61
	1.08	1.16	0.59	0.6

## Sheet: Fig. 2a
DMSO 24h	DMSO 48h	4HPR 24h	4HPR 48h		DMSO 24h	DMSO 48h	4HPR 24h	4HPR 48h
0.98283	0.91702	7.59326	13.6596		6.48	6.19	3.72	3.08
1.02169	0.91936	7.94812	14.5099		6.18	5.58	3.77	3.25
0.87699	0.76596	6.98473	10.6335		5.78	4.94	3.59	2.4
0.86831	0.80364	6.90989	10.2729		5.82	4.9	3.48	2.41
dhCer					Cer

## Sheet: Fig. 2c
Live cells	DMSO				4HPR
0	1	1	1	1	1	1	1	1
12	3.5	2.33333	2.33333	1.66667	2.33333	2	2.33333	2.16667
24	6.33333	6	6.66667	8.16667	1.83333	2.33333	2.66667	1.83333
36	17.3333	13	15	18	2.66667	3.16667	3.5	2.5
48	37.6667	29.6667	36.6667	31.3333	5.33333	5.66667	4	5.66667
Viability
0	100	100	100	100
12	66.6667	85.7143	100	130
24	28.9474	38.8889	40	22.449
36	15.3846	24.359	23.3333	13.8889
48	14.1593	19.1011	10.9091	18.0851

## Sheet: Fig. 2d
Live cells	DMSO				4HPR
0	1	1	1	1	1	1	1	1
12	3.2	2.06667	2.13333	2.63333	1.8	2.13333	2.36667	2
24	6.86667	4.6	5.33333	6.93333	2.73333	3.2	3.53333	2.86667
36	9.8	7.33333	8.2	10.1333	2.4	2.66667	3.13333	2.86667
48	9.73333	6.73333	7.73333	9.86667	3.13333	2.66667	2.33333	3.2
Viability
0	100	100	100	100
12	56.25	103.226	110.938	75.9494
24	39.8058	69.5652	66.25	41.3462
36	24.4898	36.3636	38.2114	28.2895
48	32.1918	39.604	30.1724	32.4324

## Sheet: Fig. 2e
Live cells	DMSO			4HPR
0	1	1	1	1	1	1
24	1.95	2	1.875	0.875	1	1.2
48	4.8	4.7	6.225	0.7	0.7	0.6
72	7.65	8.2	10.1	0.525	0.65	0.7
96	17.7	19.25	14	0.375	0.3	0.375
Viability
0	100	100	100
24	44.8718	50	64
48	14.5833	14.8936	9.63855
72	6.86275	7.92683	6.93069
96	2.11864	1.55844	2.67857

## Sheet: Fig. 2g
	-E2	+E2	+E2 +4HPR
Hbb-b1	0.000437	0.327202	0.137531
	0.000578	0.303417	0.16199
	7.44175e-05	0.556847	0.257126
	8.13267e-05	0.607199	0.288033
Hba-a1	0.0003927	0.452202	0.198753
	0.00043288	0.592342	0.309128
	0.000774417	0.608467	0.257126
	0.000201327	0.42072	0.288033
Alas2	0.001816	0.700111	0.405435
	0.002399	0.614044	0.422827
	0.001899	0.885397	0.438083
	0.001839	0.860252	0.445467
Slc4a1	0.001587	0.646933	0.245489
	0.001195	0.360214	0.228991
	0.00117339	0.928589	0.217567
	0.00114116	0.824777	0.221451
Gata2	1.96775	0.450225	0.367922
	1.77655	0.335533	0.375066
	1.78279	0.325787	0.245159
	1.74449	0.306269	0.25122
Kit	2.05529	0.274518	0.34054
	1.83045	0.164626	0.325004
	1.73901	0.133756	0.164348
	1.76926	0.127067	0.165469
Epor	1.27055	1.74252	0.965506
	1.3904	1.54818	0.974725
	0.908474	1.53797	0.830729
	0.913824	1.51821	0.829355
Eif3k	1.63185	1.13625	0.837718
	1.77342	1.15803	0.996735
	1.3052	1.44943	1.19407
	1.37302	1.41011	1.31877

## Sheet: Fig. 3a
	DMSO	4HPR
CFU-E	658	202
	710	222
	796	206
	796	198
	816	116
	746	66
	622	80
	644	106
BFU-E	7	4
	7	3
	7	4
	8	4
	18	1
	18	3
	22	4
	19	3
CFU-GM	10	8
	9	10
	8	9
	9	8
	6	4
	7	4
	4	4
	4	5
CFU-GEMM	0	0
	1	1
	0	0
	3	0
	4	0
	0	0
	0	0
	0	0

## Sheet: Fig. 3c
	EtOH	dhCer	Cer
CFU-E	1005.33	18.6667	8
	1122.67	34.6667	5.33333
	992	16	10.6667
	1053.33	10.6667	8
	928	29.3333	18.6667
	1069.33	34.6667	13.3333
BFU-E	20	0	2
	26	2	0
	22.6667	3.33333	0
	23.3333	0	0
	21.3333	4	2.66667
	26.6667	5.33333	0
CFU-GM	6.66667	9.33333	6.66667
	4	14	8.66667
	6	12	12
	7.33333	10.6667	13.3333
	6	12	13.3333
	6.66667	10.6667	14.6667
CFU-GEMM	0.666667	0	1.33333
	0.666667	0	0
	1.33333	0	1.33333
	1.33333	0.666667	0.666667
	0.666667	0.666667	2
	1.33333	0.666667	4.66667

[truncated: 30 more sheets: Fig. 4c, Fig. 4f, Fig. 4i, Fig. 4j-m, Fig. 5f, Fig. 5h, Fig. 5j, Fig. 5l, Fig. 5p, Fig. 6b, Fig. 6d, Fig. 6h, Fig. 6j, Fig. 6l, Fig. 6n, Supplementary Fig. 1b, Supplementary Fig. 2a, Supplementary Fig. 2b, Supplementary Fig. 2d, Supplementary Fig. 2f …]
